# Supplementary material for: Individual and intimate-partner factors associated with cervical cancer screening in Central Uganda
Source: PLoS One. 2022 Sep 15;17(9):e0274602. doi: 10.1371/journal.pone.0274602 (PMC9477300; doi:10.1371/journal.pone.0274602)
Supplement: S1 Dataset — (XLS) [file pone.0274602.s003.xls]

## Sheet: Sheet1
q100aa	q100atyp	q100b	q100c	q100d	q101a	q102	q103	q103a	q104	q104a	n104a	q104b	q104c	q105	q106	q107	n107a	n108	n108a	n201	n201aothe	n202	n203obser	n204obser	q205	q206a	q206b	q206c	q206d	q206e	q206f	q206g	q206h	q206i	q206j	q206k	q206l	q206m	n207a	n207ba	n207ca	n207da	n207e	n207f	n207g	n207h	q208	q209a	q209b
3	URBAN	WAKISO	NANSANA	NABWERU NANSANA 2	33	O LEVEL	Muslim		Muganda		YES	Married	17	MALE	YES	Small business		Small business		Solar energy		Permanent	Natural floor	Finished roofing eg iron sheets,	Burnt bricks with cement	NO	YES	NO	NO	NO	NO	NO	YES	NO	YES	YES	YES	NO	YES	YES	NO	NO	NO	NO	NO	NO	YES	0	0
4	URBAN	WAKISO	NANSANA	7/8 WARD	30	NO EDUCATION	Catholic		Muganda		YES	Married	17	MALE	NO	Housewife		other occupation	MIDDLE MAN	HEP		Temporary	Finished floor/ cement	Finished roofing eg iron sheets,	Cement	YES	NO	YES	NO	NO	YES	NO	YES	NO	NO	YES	NO	NO	YES	YES	NO	NO	NO	NO	NO	NO	YES	0	0
8	URBAN	WAKISO	NANSANA	7/8 WARD	28	TERTIARY	Pentecostal		Muganda		YES	Married	24	MALE	NO			Teacher		HEP		Permanent	Finished floor/ cement	Finished roofing eg iron sheets,	Cement	YES	YES	YES	NO	YES	NO	YES	YES	YES	YES	YES	YES	YES	YES	YES	NO	NO	NO	NO	NO	NO	NO
9	URBAN	WAKISO	NANSANA	7/8 YESU AMALA	31	O LEVEL	Pentecostal		Muganda		YES	Married	25	MALE	NO	Housewife		Small business		HEP		Temporary	Finished floor/ cement	Natural roofing eg grass	Burnt bricks with cement	YES	YES	YES	NO	NO	NO	NO	NO	NO	NO	NO	NO	NO	NO	NO	NO	NO	NO	NO	NO	NO	NO
11	URBAN	WAKISO	NANSANA	7/8 YESU AMALA	37	PRIMARY	Catholic		Muganda		YES	Married	19	MALE	YES	Small business		other occupation	POLICER OFFICER	HEP		Temporary	Finished floor/ cement	Finished roofing eg iron sheets,	Cement	YES	YES	YES	NO	NO	NO	NO	NO	YES	YES	YES	YES	YES	YES	YES	NO	NO	NO	NO	NO	NO	NO
12	URBAN	WAKISO	NANSANA	7/8 YESU AMALA	31	PRIMARY	Muslim		Musoga		YES	Married	22	MALE	YES	Small business	BUILDER	other occupation	BUILDER	HEP		Temporary	Finished floor/ cement	Finished roofing eg iron sheets,	Cement	YES	NO	NO	NO	NO	NO	NO	YES	YES	YES	NO	NO	NO	YES	YES	YES	NO	NO	NO	NO	NO	NO
14	URBAN	WAKISO	NANSANA	7/8 YESU AMALA	33	A LEVEL	Protestant		Musoga		YES	Married	20	MALE	NO	Small business		Small business		HEP		Permanent	Finished floor/ cement	Finished roofing eg iron sheets,	Burnt bricks with cement	YES	NO	YES	YES	NO	NO	YES	YES	YES	YES	YES	YES	YES	YES	YES	NO	NO	NO	YES	NO	NO	YES
16	URBAN	WAKISO	NANSANA	7/8 YESU AMALA	30	O LEVEL	Protestant		Muganda		YES	Married	16	MALE	NO	Housewife		Small business		Solar energy		Temporary	Finished floor/ cement	Finished roofing eg iron sheets,	Burnt bricks with cement	NO	YES	NO	NO	NO	NO	NO	YES	YES	NO	NO	NO	NO	NO	YES	NO	YES	NO	NO	NO	NO	NO
17	URBAN	WAKISO	NANSANA	7/8 YESU AMALA	33	O LEVEL	Muslim		Muganda		YES	Married	18	MALE	YES	Small business		Small business		HEP		Permanent	Natural floor	Finished roofing eg iron sheets,	Cement	YES	YES	YES	NO	NO	YES	NO	YES	YES	YES	YES	NO	NO	YES	NO	NO	NO	NO	NO	NO	NO	YES
18	URBAN	WAKISO	NANSANA	7/8 YESU AMALA	33	A LEVEL	Catholic		Musoga		YES	Married	13	MALE	YES	Small business		Small business		HEP		Permanent	Finished floor/ cement	Finished roofing eg iron sheets,	Cement	YES	YES	YES	NO	NO	NO	NO	YES	YES	YES	YES	NO	YES	NO	YES	NO	NO	NO	NO	NO	NO	NO
21	URBAN	WAKISO	NANSANA	7/8 YESU AMALA	32	TERTIARY	Pentecostal		Muganda		YES	Married	23	MALE	YES	other profession	EVENTS MANAGER	other occupation	DRIVER	HEP		Permanent	Finished floor/ cement	Finished roofing eg iron sheets,	Cement	YES	NO	YES	NO	YES	YES	YES	YES	YES	YES	YES	YES	YES	YES	YES	NO	YES	YES	YES	NO	NO	NO
22	URBAN	WAKISO	NANSANA	7/8 YESU AMALA	28	O LEVEL	Protestant		Munyankole		YES	Married	28	MALE	YES	Small business		Small business		HEP		Temporary	Finished floor/ cement	Finished roofing eg iron sheets,	Cement	YES	NO	YES	NO	YES	YES	NO	YES	YES	YES	YES	YES	NO	YES	YES	NO	NO	NO	NO	NO	NO	YES	4
23	URBAN	WAKISO	NANSANA	7/8 YESU AMALA	28	PRIMARY	Pentecostal		Munyankole		YES	Married	22	MALE	YES	Housewife		Small business		Solar energy		Permanent	Finished floor/ cement	Finished roofing eg iron sheets,	Burnt bricks with cement																						NO
24	URBAN	WAKISO	NANSANA	7/8 YESU AMALA	28	O LEVEL	Catholic		Muganda		YES	Married	16	MALE	NO	Housewife		other occupation	BUILDER	HEP		Temporary	Finished floor/ cement	Finished roofing eg iron sheets,	Cement	YES	YES	YES	NO	NO	NO	NO	YES	YES	YES	YES	YES	NO	YES	YES	NO	NO	NO	NO	NO	NO	YES	3
25	URBAN	WAKISO	NANSANA	7/8 YESU AMALA	27	O LEVEL	Catholic		Muganda		YES	Married	25	MALE	YES	Small business		Teacher		HEP		Temporary	Finished floor/ cement	Finished roofing eg iron sheets,	Cement	YES	YES	YES	NO	YES	NO	YES	YES	YES	YES	YES	YES	YES	NO	YES	NO	NO	NO	NO	NO	NO	NO
26	URBAN	WAKISO	NANSANA	7/8 YESU AMALA	35	PRIMARY	Pentecostal		other tribe	MUNYARWANDA	YES	Married	18	MALE	YES	Small business		Small business		HEP		Permanent	Finished floor/ cement	Finished roofing eg iron sheets,	Burnt bricks with cement	YES	NO	YES	NO	NO	NO	NO	NO	NO	NO	YES	NO	NO	NO	YES	NO	NO	NO	NO	NO	NO	NO
32	URBAN	WAKISO	NANSANA	7/8 YESU AMALA	30	O LEVEL	Catholic		Munyankole		YES	Married	24	MALE	YES	Small business		other occupation	BUILDER	Solar energy		Temporary	Finished floor/ cement	Finished roofing eg iron sheets,	Burnt bricks with cement	NO	NO	YES	NO	NO	NO	NO	YES	NO	YES	YES	YES	NO	NO	YES	NO	NO	NO	NO	NO	NO	NO
33	URBAN	WAKISO	NANSANA	7/8 YESU AMALA	49	O LEVEL	Protestant		Muganda		YES	Married	18	MALE	YES	Small business		Small business		Keresone		Permanent	Finished floor/ cement	Finished roofing eg iron sheets,	Cement	NO	NO	NO	NO	NO	NO	NO	YES	NO	YES	YES	YES	NO	NO	YES	NO	NO	NO	NO	NO	NO	YES
34	URBAN	WAKISO	NANSANA	7/8 YESU AMALA	34	PRIMARY	Muslim		other tribe	KIKUYU	YES	Married	19	FEMALE	YES	Small business		other occupation	ENGINEER	HEP		Permanent	Finished floor/ cement	Finished roofing eg iron sheets,	Burnt bricks with cement																						YES
38	URBAN	WAKISO	NANSANA	7/8 YESU AMALA	30	O LEVEL	Muslim		Muganda		YES	Married	17	MALE	NO	Small business		Small business		HEP		Permanent	Finished floor/ cement	Finished roofing eg iron sheets,	Burnt bricks with cement	YES	YES	YES	NO	NO	NO	NO	NO	YES	NO	YES	NO	NO	YES	YES	NO	YES	NO	NO	NO	NO	YES	1
39	URBAN	WAKISO	NANSANA	7/8 YESU AMALA	25	O LEVEL	Muslim		Muganda		YES	Married	21	MALE	NO	Housewife		Small business		HEP		Permanent	Finished floor/ cement	Finished roofing eg iron sheets,	Burnt bricks with cement	YES	NO	YES	NO	NO	NO	NO	NO	NO	YES	YES	NO	YES	NO	YES	NO	NO	NO	NO	NO	NO	NO
41	URBAN	WAKISO	NANSANA	7/8 YESU AMALA	39	PRIMARY	Muslim		Muganda		YES	Married	16	MALE	YES	Small business		Small business		HEP		Permanent	Finished floor/ cement	Finished roofing eg iron sheets,	Burnt bricks with cement	YES	YES	YES	YES	NO	YES	YES	YES	NO	NO	YES	NO	YES	YES	YES	NO	NO	NO	NO	NO	NO	YES	2
42	URBAN	WAKISO	NABWERU	KATOOKE A	27	O LEVEL	Pentecostal		Musoga		YES	Married	25	MALE	YES	Small business		other occupation	MOTOR CYCLIST	HEP		Permanent	Finished floor/ cement	Finished roofing eg iron sheets,	Burnt bricks with cement	NO	NO	NO	NO	NO	NO	NO	YES	YES	NO	YES	NO	NO	NO	NO	NO	YES	NO	NO	NO	NO	NO
43	URBAN	WAKISO	NABWERU	KATOOKE A	25	O LEVEL	Protestant		Muganda		YES	Married	19	MALE	NO	other profession	HAIR DRESSING	other occupation	BUILDER	HEP		Permanent	Finished floor/ cement	Finished roofing eg iron sheets,	Burnt bricks with cement	YES	YES	NO	NO	NO	NO	NO	NO	NO	NO	NO	NO	NO	NO	NO	NO	NO	NO	NO	NO	NO	NO
45	URBAN	WAKISO	NABWERU	KATOOKE A	25	PRIMARY	Protestant		Munyankole		YES	Married	16	MALE	YES	Small business		other occupation	MECHANIC	HEP		Permanent	Finished floor/ cement	Finished roofing eg iron sheets,	Burnt bricks with cement	YES	YES	YES	NO	NO	YES	YES	YES	YES	NO	YES	NO	NO	YES	YES	NO	NO	NO	NO	NO	NO	YES
46	URBAN	WAKISO	NABWERU	KATOOKE A	30	O LEVEL	Catholic		Muganda		YES	Married	20	MALE	YES	other profession	ART AND CRAFT	other occupation	ELECTRICIAN	HEP		Permanent	Finished floor/ cement	Finished roofing eg iron sheets,	Burnt bricks with cement	YES	YES	YES	NO	NO	NO	NO	NO	NO	NO	YES	YES	NO	NO	YES	NO	NO	NO	NO	NO	NO	YES
47	URBAN	WAKISO	NABWERU	KATOOKE A	36	O LEVEL	Protestant		other tribe	LUGUBARA	YES	Married	18	MALE	YES	Small business		Small business		HEP		Permanent	Finished floor/ cement	Finished roofing eg iron sheets,	Burnt bricks with cement	YES	NO	YES	NO	NO	NO	YES	YES	YES	YES	YES	YES	NO	YES	YES	NO	NO	NO	NO	NO	NO	NO
48	URBAN	WAKISO	NABWERU	KATOOKE A	44	PRIMARY	SDA		Muganda		YES	Married	19	MALE	NO	Housewife		other occupation	MOTOR CYCLIST	HEP		Permanent	Finished floor/ cement	Finished roofing eg iron sheets,	Burnt bricks with cement	YES	NO	YES	NO	NO	NO	YES	YES	YES	YES	NO	YES	NO	NO	YES	NO	YES	NO	NO	NO	NO	NO
50	URBAN	WAKISO	NANSANA	NABWERU NORTH II	32	O LEVEL	Protestant		other tribe	MUNAKOLE	YES	Married	20	MALE	NO	Small business		other occupation	TECHNICHIAN	HEP		Permanent	Natural floor	Finished roofing eg iron sheets,	Burnt bricks with cement	YES	NO	YES	NO	NO	NO	YES	NO	NO	NO	YES	NO	NO	NO	YES	NO	NO	NO	NO	NO	NO	NO
52	URBAN	WAKISO	NANSANA	NABWERU NORTH II	25	NO EDUCATION	Muslim		other tribe	MUTOORO	YES	Married	19	MALE	YES	Small business		Small business		Solar energy		Temporary	Finished floor/ cement	Finished roofing eg iron sheets,	Burnt bricks with cement	NO	YES	NO	NO	NO	NO	NO	NO	NO	NO	NO	NO	NO	YES	YES	NO	NO	NO	NO	NO	NO	YES	0	0
53	URBAN	WAKISO	NANSANA	NABWERU NORTH II	29	O LEVEL	Muslim		Muganda		YES	Married	20	MALE	NO	Housewife		Small business		HEP		Permanent	Finished floor/ cement	Finished roofing eg iron sheets,	Burnt bricks with cement	YES	NO	NO	NO	NO	NO	NO	NO	YES	NO	YES	NO	NO	NO	YES	NO	NO	NO	NO	NO	NO	YES	1	0
54	URBAN	WAKISO	NANSANA	NABWERU NORTH II	27	O LEVEL	Protestant		other tribe	MUKONJO	YES	Married	23	MALE	YES	Teacher		Small business		HEP		Permanent	Finished floor/ cement	Finished roofing eg iron sheets,	Burnt bricks with cement	YES	NO	YES	NO	NO	NO	NO	YES	YES	NO	NO	YES	NO	YES	YES	NO	NO	NO	NO	NO	NO	YES	3	0
55	URBAN	WAKISO	NANSANA	NABWERU NORTH II	26	TERTIARY	Pentecostal		Musoga		YES	Married	18	MALE	NO	Housewife		Small business		HEP		Permanent	Natural floor	Finished roofing eg iron sheets,	Burnt bricks with cement	YES	NO	YES	NO	NO	NO	NO	NO	NO	NO	YES	YES	NO	YES	YES	NO	NO	NO	NO	NO	NO	NO
56	URBAN	WAKISO	NANSANA	NABWERU NORTH II	30	O LEVEL	Catholic		Muganda		YES	Married	19	MALE	YES	Small business		Small business		HEP		Permanent	Natural floor	Finished roofing eg iron sheets,	Burnt bricks with cement	YES	YES	NO	NO	NO	NO	NO	NO	YES	NO	NO	NO	NO	YES	YES	YES	NO	NO	NO	NO	NO	NO
57	URBAN	WAKISO	NANSANA	NABWERU NORTH II	37	A LEVEL	Catholic		Muganda		YES	Married	21	MALE	NO	Small business		Small business		HEP		Permanent	Finished floor/ cement	Finished roofing eg iron sheets,	Burnt bricks with cement	YES	YES	YES	NO	NO	YES	YES	NO	YES	YES	YES	YES	NO	YES	YES	NO	NO	NO	NO	NO	NO	NO
58	URBAN	WAKISO	NANSANA	NABWERU NORTH II	29	PRIMARY	Pentecostal		Musoga		YES	Married	18	MALE	NO	Housewife		Small business		HEP		Permanent	Finished floor/ cement	Finished roofing eg iron sheets,	Burnt bricks with cement	YES	YES	YES	NO	NO	NO	NO	NO	YES	NO	YES	NO	NO	YES	YES	YES	NO	NO	NO	NO	NO	NO
59	URBAN	WAKISO	NANSANA	NABWERU NORTH II	26	O LEVEL	SDA		other tribe	LANGI	YES	Married	20	MALE	NO	Housewife		Small business		HEP		Permanent	Finished floor/ cement	Finished roofing eg iron sheets,	Burnt bricks with cement	YES	NO	NO	NO	NO	NO	NO	NO	NO	NO	NO	NO	NO	NO	YES	NO	NO	NO	NO	NO	NO	NO
61	URBAN	WAKISO	NANSANA	NABWERU NORTH II	27	PRIMARY	Protestant		other tribe	JAPADHOLA	YES	Married	17	MALE	NO	Housewife		other occupation	DRIVER	HEP		Permanent	Finished floor/ cement	Finished roofing eg iron sheets,	Burnt bricks with cement	YES	YES	YES	NO	NO	YES	YES	NO	YES	YES	YES	NO	NO	YES	YES	NO	YES	NO	NO	NO	NO	YES	0	0
62	URBAN	WAKISO	NANSANA	NABWERU NORTH II	34	PRIMARY	Pentecostal		Muganda		YES	Married	17	MALE	YES	Small business		other occupation	ELECTRICIAN	HEP		Permanent	Finished floor/ cement	Finished roofing eg iron sheets,	Burnt bricks with cement	YES	YES	YES	NO	NO	NO	YES	NO	NO	NO	YES	NO	NO	NO	YES	NO	NO	NO	YES	NO	NO	YES	0	0
63	URBAN	WAKISO	NANSANA	NABWERU NORTH II	26	PRIMARY	Pentecostal		other tribe	JAPADHOLA	YES	Married	19	MALE	NO	Housewife		other occupation	DRIVER	Solar energy		Permanent	Finished floor/ cement	Finished roofing eg iron sheets,	Burnt bricks with cement	NO	YES	YES	NO	NO	NO	NO	NO	NO	NO	YES	NO	NO	NO	NO	NO	NO	NO	NO	NO	NO	YES	0	0
64	URBAN	WAKISO	NANSANA	NABWERU NORTH II	28	O LEVEL	Protestant		Munyankole		YES	Married	20	MALE	NO	Small business		Small business		HEP		Permanent	Finished floor/ cement	Finished roofing eg iron sheets,	Burnt bricks with cement	YES	YES	YES	NO	NO	YES	YES	YES	YES	YES	YES	YES	YES	YES	YES	NO	NO	NO	NO	NO	NO	YES	6	0
66	URBAN	WAKISO	NANSANA	NABWERU NORTH II	25	O LEVEL	Protestant		Muganda		YES	Married	18	MALE	NO	Small business		other occupation	DRIVER	HEP		Permanent	Finished floor/ cement	Finished roofing eg iron sheets,	Burnt bricks with cement	YES	YES	YES	NO	NO	NO	NO	YES	YES	NO	YES	YES	NO	YES	YES	NO	NO	NO	NO	NO	NO	NO
68	URBAN	WAKISO	NANSANA	NABWERU NORTH II	29	O LEVEL	Pentecostal		Muganda		YES	Married	19	MALE	NO	Housewife		Small business		HEP		Permanent	Finished floor/ cement	Finished roofing eg iron sheets,	Burnt bricks with cement	YES	YES	YES	NO	NO	NO	YES	YES	YES	YES	YES	YES	NO	NO	YES	NO	YES	NO	NO	NO	NO	NO
69	URBAN	WAKISO	NANSANA	NABWERU NORTH II	25	O LEVEL	Muslim		Muganda		YES	Married	20	MALE	NO	Small business		other occupation	CANPENTER	HEP		Permanent	Finished floor/ cement	Finished roofing eg iron sheets,	Burnt bricks with cement	YES	NO	YES	NO	NO	NO	NO	YES	YES	NO	NO	NO	NO	NO	YES	NO	NO	NO	NO	NO	NO	NO
70	URBAN	WAKISO	NANSANA	NABWERU NORTH II	36	UNIVERSITY	Protestant		Muganda		YES	Married	20	MALE	YES	Teacher		other occupation	DRIVER	HEP		Permanent	Finished floor/ cement	Finished roofing eg iron sheets,	Burnt bricks with cement	YES	YES	YES	NO	NO	NO	NO	YES	YES	YES	YES	YES	YES	YES	YES	NO	YES	NO	NO	NO	NO	YES	0	0
71	URBAN	WAKISO	NANSANA	NABWERU NORTH II	26	O LEVEL	Protestant		other tribe	MUNYARWANDA	YES	Married	19	MALE	NO	Housewife		other occupation	TEACHER	HEP		Permanent	Finished floor/ cement	Finished roofing eg iron sheets,	Burnt bricks with cement	YES	YES	YES	NO	NO	NO	NO	YES	YES	NO	NO	NO	NO	YES	YES	NO	NO	NO	NO	NO	NO	YES
72	URBAN	WAKISO	NANSANA	NABWERU NORTH II	25	A LEVEL	Muslim		Musoga		YES	Married	23	MALE	YES	Small business		Health professional		HEP		Permanent	Finished floor/ cement	Finished roofing eg iron sheets,	Burnt bricks with cement	YES	NO	YES	NO	NO	NO	YES	YES	YES	NO	YES	NO	YES	YES	YES	NO	NO	NO	NO	NO	NO	YES	3
73	URBAN	WAKISO	NANSANA	NABWERU NORTH II	34	O LEVEL	Muslim		Muganda		YES	Married	21	MALE	NO	Small business		other occupation	MOTOR CYCLIST	HEP		Permanent	Finished floor/ cement	Finished roofing eg iron sheets,	Burnt bricks with cement	YES	YES	YES	NO	NO	NO	YES	YES	YES	YES	YES	YES	YES	NO	YES	NO	NO	NO	NO	NO	NO	NO
74	URBAN	WAKISO	NANSANA	NABWERU NORTH II	27	TERTIARY	Muslim		Musoga		YES	Married	18	MALE	NO	Housewife		other occupation	BUILDER	HEP		Permanent	Finished floor/ cement	Finished roofing eg iron sheets,	Burnt bricks with cement	YES	NO	NO	NO	NO	NO	NO	YES	YES	NO	YES	NO	NO	NO	YES	NO	NO	NO	NO	NO	NO	NO
75	URBAN	WAKISO	NANSANA	NABWERU NORTH II	30	A LEVEL	SDA		Muganda		YES	Married	24	MALE	NO	Housewife		other occupation	MECHANIC	HEP		Permanent	Finished floor/ cement	Finished roofing eg iron sheets,	Burnt bricks with cement	YES	YES	YES	NO	NO	NO	NO	YES	YES	YES	YES	YES	NO	NO	YES	NO	NO	NO	NO	NO	NO	NO
76	URBAN	WAKISO	NANSANA	NABWERU NORTH II	25	O LEVEL	Muslim		Munyankole		YES	Married	17	MALE	NO	Housewife		Small business		HEP		Permanent	Finished floor/ cement	Finished roofing eg iron sheets,	Burnt bricks with cement	YES	NO	YES	NO	NO	NO	YES	NO	NO	NO	NO	NO	NO	YES	YES	NO	NO	NO	NO	NO	NO	YES
77	URBAN	WAKISO	NANSANA	NABWERU NORTH II	28	NO EDUCATION	Protestant		Muganda		YES	Married	18	MALE	NO	Small business		other occupation	MOTORCYCLIST	Solar energy		Permanent	Finished floor/ cement	Finished roofing eg iron sheets,	Burnt bricks with cement	NO	NO	YES	NO	NO	NO	NO	YES	YES	YES	NO	NO	NO	YES	YES	NO	NO	NO	NO	NO	NO	NO
78	URBAN	WAKISO	NANSANA	NABWERU NORTH II	40	PRIMARY	Muslim		Muganda		YES	Married	14	MALE	NO	Housewife		Small business		other source of lighting	TORCH	Permanent	Finished floor/ cement	Finished roofing eg iron sheets,	Burnt bricks with cement	NO	NO	NO	NO	NO	NO	NO	YES	YES	NO	YES	NO	NO	NO	YES	NO	NO	NO	NO	NO	NO	NO
79	URBAN	WAKISO	NANSANA	NABWERU NORTH II	45	PRIMARY	Pentecostal		Muganda		YES	Married	17	MALE	NO	Housewife		Small business		Solar energy		Permanent	Finished floor/ cement	Finished roofing eg iron sheets,	Burnt bricks with cement	NO	NO	NO	NO	NO	NO	NO	YES	YES	YES	YES	NO	NO	YES	YES	NO	NO	NO	NO	NO	NO	NO
80	URBAN	WAKISO	NANSANA	NABWERU NORTH II	25	O LEVEL	Pentecostal		Muganda		YES	Married	22	MALE	YES	Small business		other occupation	MECHANIC	HEP		Permanent	Finished floor/ cement	Finished roofing eg iron sheets,	Burnt bricks with cement	YES	NO	YES	NO	NO	NO	NO	NO	NO	NO	NO	NO	YES	NO	YES	NO	NO	NO	NO	NO	NO	NO
83	URBAN	WAKISO	NANSANA	NABWERU NORTH II	32	O LEVEL	Catholic		other tribe	MUNYORO	YES	Married	20	MALE	NO	Housewife		other occupation	BUILDER	HEP		Permanent	Finished floor/ cement	Finished roofing eg iron sheets,	Burnt bricks with cement	YES	YES	NO	NO	NO	NO	NO	NO	NO	NO	YES	NO	NO	NO	YES	NO	NO	NO	NO	NO	NO	NO
85	URBAN	WAKISO	NANSANA	NABWERU NORTH II	45	O LEVEL	Pentecostal		other tribe	MUNYORO	YES	Married	21	MALE	NO	Housewife		Small business		HEP		Permanent	Finished floor/ cement	Finished roofing eg iron sheets,	Burnt bricks with cement	NO	YES	YES	YES	NO	NO	NO	NO	YES	YES	NO	YES	NO	NO	YES	YES	NO	NO	NO	NO	NO	YES
86	URBAN	WAKISO	NANSANA	NABWERU NORTH II	39	O LEVEL	Muslim		Muganda		YES	Married	15	MALE	NO	Housewife		Small business		HEP		Permanent	Finished floor/ cement	Finished roofing eg iron sheets,	Burnt bricks with cement	YES	YES	YES	NO	NO	YES	YES	YES	YES	YES	YES	YES	YES	YES	YES	NO	YES	NO	NO	NO	NO	YES
89	URBAN	WAKISO	NANSANA	NABWERU NORTH II	29	PRIMARY	Catholic		Muganda		YES	Married	17	MALE	NO	Housewife		other occupation	DRIVER	Keresone		Permanent	Finished floor/ cement	Finished roofing eg iron sheets,	Burnt bricks with cement	NO	YES	NO	NO	NO	NO	NO	YES	YES	NO	YES	NO	NO	YES	YES	NO	YES	NO	NO	NO	NO	YES	1
90	URBAN	WAKISO	NANSANA	NABWERU NORTH II	45	O LEVEL	Protestant		Muganda		YES	Married	34	FEMALE	NO	Small business		other occupation	MECHANIC	HEP		Permanent	Finished floor/ cement	Finished roofing eg iron sheets,	Burnt bricks with cement	YES	YES	YES	NO	NO	NO	NO	YES	YES	YES	YES	YES	YES	NO	YES	NO	NO	NO	NO	NO	NO	YES
92	URBAN	WAKISO	NANSANA	NABWERU NORTH II	37	O LEVEL	Muslim		Munyankole		YES	Married	30	MALE	NO	Small business		other occupation	BUILDER	HEP		Permanent	Finished floor/ cement	Finished roofing eg iron sheets,	Burnt bricks with cement	YES	YES	YES	NO	NO	YES	YES	YES	YES	YES	YES	YES	NO	YES	YES	NO	YES	NO	NO	NO	NO	YES	18	2
93	URBAN	WAKISO	NANSANA	NABWERU NORTH II	34	PRIMARY	Protestant		Muganda		YES	Married	16	MALE	YES	Small business		Small business		HEP		Permanent	Finished floor/ cement	Finished roofing eg iron sheets,	Burnt bricks with cement	YES	YES	YES	NO	NO	NO	YES	YES	YES	NO	YES	YES	NO	YES	YES	NO	NO	NO	NO	NO	NO	YES
94	URBAN	WAKISO	NANSANA	NABWERU NORTH II	32	TERTIARY	Catholic		Musoga		YES	Married	25	MALE	NO	Housewife		Small business		Solar energy		Permanent	Finished floor/ cement	Finished roofing eg iron sheets,	Burnt bricks with cement	YES	YES	YES	NO	NO	NO	NO	NO	YES	YES	YES	YES	NO	NO	YES	NO	YES	NO	NO	NO	NO	NO
95	URBAN	WAKISO	NANSANA	NABWERU NORTH II	38	O LEVEL	Catholic		other tribe	MUNYORO	YES	Married	25	MALE	NO	Small business		Small business		HEP		Permanent	Finished floor/ cement	Finished roofing eg iron sheets,	Burnt bricks with cement	YES	NO	YES	NO	NO	NO	NO	NO	NO	NO	YES	NO	NO	YES	YES	NO	NO	NO	NO	NO	NO	NO
96	URBAN	WAKISO	NANSANA	NABWERU NORTH II	26	O LEVEL	Protestant		Musoga		YES	Married	22	MALE	NO	Small business		Small business		HEP		Permanent	Finished floor/ cement	Finished roofing eg iron sheets,	Burnt bricks with cement	YES	YES	YES	NO	NO	NO	YES	YES	YES	YES	YES	YES	YES	YES	YES	NO	YES	NO	NO	NO	NO	NO
97	URBAN	WAKISO	NANSANA	NABWERU NORTH II	25	A LEVEL	Pentecostal		other tribe	MUTORO	YES	Married	19	MALE	NO	Housewife		Small business		HEP		Permanent	Finished floor/ cement	Finished roofing eg iron sheets,	Burnt bricks with cement	YES	YES	YES	NO	NO	YES	YES	YES	YES	YES	YES	YES	YES	YES	YES	NO	NO	NO	NO	NO	NO	YES
99	URBAN	WAKISO	NANSANA	NABWERU NORTH II	35	A LEVEL	Pentecostal		Muruli		YES	Married	25	MALE	YES	Small business		other occupation	CANPENTER	HEP		Permanent	Finished floor/ cement	Finished roofing eg iron sheets,	Burnt bricks with cement	YES	NO	YES	NO	NO	YES	YES	NO	NO	NO	YES	YES	YES	YES	YES	NO	NO	NO	NO	NO	NO	YES
100	URBAN	WAKISO	NANSANA	NABWERU NORTH II	37	O LEVEL	Pentecostal		Musoga		YES	Married	25	MALE	NO	Small business		Small business		HEP		Permanent	Finished floor/ cement	Finished roofing eg iron sheets,	Burnt bricks with cement	YES	YES	YES	NO	NO	YES	NO	NO	YES	NO	YES	YES	NO	YES	YES	NO	NO	NO	NO	NO	NO	YES
101	URBAN	WAKISO	NABWERU	KATOOKE B	27	O LEVEL	Muslim		other tribe	MIGISU	YES	Married	18	MALE	NO	Housewife		Small business		HEP		Permanent	Finished floor/ cement	Finished roofing eg iron sheets,	Burnt bricks with cement	YES	NO	YES	NO	NO	NO	YES	NO	NO	NO	NO	NO	NO	YES	YES	NO	NO	NO	NO	NO	NO	YES	1	0
102	URBAN	WAKISO	NABWERU	KATOOKE B	27	O LEVEL	Pentecostal		other tribe	MUNYARWANDA	YES	Married	22	MALE	YES	Small business		Small business		HEP		Permanent	Finished floor/ cement	Finished roofing eg iron sheets,	Burnt bricks with cement	YES	NO	YES	NO	NO	NO	NO	YES	YES	NO	YES	NO	NO	YES	YES	NO	NO	NO	NO	NO	NO	YES	10	0
103	URBAN	WAKISO	NABWERU	KATOOKE B	30	O LEVEL	Pentecostal		Muganda		YES	Married	18	MALE	NO	Housewife		other occupation	MECHANIC	HEP		Permanent	Finished floor/ cement	Finished roofing eg iron sheets,	Burnt bricks with cement	YES	YES	YES	NO	NO	NO	YES	YES	YES	YES	YES	YES	YES	YES	YES	NO	NO	NO	NO	NO	NO	NO
105	URBAN	WAKISO	NANSANA	KATOOKE B	43	O LEVEL	Muslim		Muganda		YES	Married	20	MALE	NO	Housewife		Small business		HEP		Permanent	Finished floor/ cement	Finished roofing eg iron sheets,	Burnt bricks with cement	YES	YES	YES	NO	NO	NO	NO	YES	NO	YES	YES	YES	NO	NO	YES	NO	NO	NO	NO	NO	NO	NO
106	URBAN	WAKISO	NABWERU	KATOOKE B	32	PRIMARY	Protestant		Munyankole		YES	Married	18	MALE	YES	Small business		other occupation	BUILDING	HEP		Permanent	Finished floor/ cement	Finished roofing eg iron sheets,	Burnt bricks with cement	YES	YES	YES	NO	NO	NO	NO	YES	NO	YES	YES	YES	YES	NO	YES	NO	NO	NO	NO	NO	NO	YES	3	0
108	URBAN	WAKISO	NABWERU	KATOOKE B	26	O LEVEL	Protestant		Muganda		YES	Married	21	MALE	NO	Housewife		Small business		Solar energy		Permanent	Finished floor/ cement	Finished roofing eg iron sheets,	Burnt bricks with cement	NO	YES	NO	NO	NO	NO	NO	YES	NO	YES	YES	YES	NO	YES	YES	NO	NO	NO	NO	NO	NO	YES	0	0
109	URBAN	WAKISO	NABWERU	KATOOKE B	30	PRIMARY	Catholic		Muganda		YES	Married	20	MALE	NO	Housewife		other occupation	DRIVER	Solar energy		Permanent	Finished floor/ cement	Finished roofing eg iron sheets,	Burnt bricks with cement	NO	YES	NO	NO	NO	NO	NO	YES	NO	YES	YES	NO	NO	NO	YES	NO	NO	NO	NO	NO	NO	YES	0	0
110	URBAN	WAKISO	NABWERU	KATOOKE B	26	O LEVEL	Muslim		Muganda		YES	Married	18	MALE	NO	Small business		Small business		HEP		Permanent	Natural floor	Finished roofing eg iron sheets,	Unburnt bricks with cement	YES	YES	YES	NO	NO	NO	YES	YES	NO	YES	YES	NO	YES	NO	YES	NO	NO	NO	NO	NO	NO	NO
111	URBAN	WAKISO	NABWERU	KATOOKE B	32	O LEVEL	Pentecostal		Munyankole		YES	Married	28	MALE	YES	Small business		Small business		HEP		Permanent	Finished floor/ cement	Finished roofing eg iron sheets,	Burnt bricks with cement	YES	NO	YES	NO	NO	YES	YES	YES	NO	YES	YES	YES	NO	YES	YES	NO	NO	NO	NO	NO	NO	YES	2	0
112	URBAN	WAKISO	NABWERU	KATOOKE B	30	O LEVEL	Catholic		Muganda		YES	Married	19	MALE	YES	Small business		other occupation	SOLDIER	HEP		Permanent	Finished floor/ cement	Finished roofing eg iron sheets,	Burnt bricks with cement	NO	YES	YES	NO	NO	NO	YES	YES	NO	YES	YES	NO	NO	NO	YES	NO	NO	NO	NO	NO	NO	YES	0	0
113	URBAN	WAKISO	NABWERU	KATOOKE B	25	O LEVEL	Catholic		Musoga		YES	Married	22	MALE	NO	Housewife		other occupation	MECHANIC	HEP		Permanent	Finished floor/ cement	Finished roofing eg iron sheets,	Burnt bricks with cement	YES	NO	YES	NO	YES	NO	YES	YES	NO	YES	YES	NO	NO	YES	YES	NO	NO	NO	NO	NO	NO	NO
114	URBAN	WAKISO	NABWERU	KATOOKE B	31	PRIMARY	Muslim		other tribe	MUGISHU	YES	Married	19	MALE	NO	Small business		Small business		Keresone		Permanent	Finished floor/ cement	Finished roofing eg iron sheets,	Burnt bricks with cement	NO	YES	NO	NO	NO	NO	NO	NO	NO	NO	YES	NO	NO	YES	NO	NO	NO	NO	NO	NO	NO	NO
115	URBAN	WAKISO	NABWERU	KATOOKE B	29	PRIMARY	Catholic		Muganda		YES	Married	15	MALE	YES	Small business		Small business		HEP		Permanent	Natural floor	Finished roofing eg iron sheets,	Burnt bricks with cement	NO	YES	NO	NO	NO	NO	NO	NO	NO	NO	YES	NO	NO	YES	YES	YES	NO	NO	NO	NO	NO	YES	0	0
116	URBAN	WAKISO	NABWERU	KATOOKE B	38	NO EDUCATION	Muslim		Muganda		YES	Married	18	MALE	NO	Housewife		other occupation	BRICK MAKING	HEP		Permanent	Finished floor/ cement	Finished roofing eg iron sheets,	Burnt bricks with cement	YES	NO	NO	NO	NO	NO	NO	YES	YES	YES	YES	NO	NO	YES	YES	NO	NO	NO	NO	NO	NO	NO
117	URBAN	WAKISO	NABWERU	KATOOKE B	32	PRIMARY	Protestant		Munyankole		YES	Married	30	MALE	YES	Small business		other occupation	ENGINEER	HEP		Permanent	Finished floor/ cement	Finished roofing eg iron sheets,	Burnt bricks with cement	YES	YES	YES	NO	NO	NO	NO	YES	NO	YES	YES	YES	NO	YES	YES	NO	NO	NO	NO	NO	NO	YES	2	0
120	URBAN	WAKISO	NABWERU	KATOOKE B	36	O LEVEL	Protestant		Muganda		YES	Married	17	MALE	NO	Housewife		other occupation	MECHANIC	HEP		Permanent	Finished floor/ cement	Finished roofing eg iron sheets,	Burnt bricks with cement	YES	YES	YES	NO	NO	NO	NO	NO	NO	YES	YES	YES	YES	YES	YES	NO	NO	NO	NO	NO	NO	NO
121	URBAN	WAKISO	NABWERU	KATOOKE B	29	O LEVEL	Muslim		Muganda		YES	Married	17	MALE	YES	Small business		other occupation	DRIVER	HEP		Permanent	Finished floor/ cement	Finished roofing eg iron sheets,	Burnt bricks with cement	YES	YES	YES	NO	NO	YES	YES	YES	YES	YES	YES	YES	NO	YES	YES	NO	YES	NO	NO	NO	NO	YES
122	URBAN	WAKISO	NABWERU	KATOOKE B	30	PRIMARY	Muslim		Muganda		YES	Married	16	MALE	YES	Small business		other occupation	DRIVER	HEP		Permanent	Finished floor/ cement	Finished roofing eg iron sheets,	Burnt bricks with cement	YES	YES	YES	NO	NO	NO	YES	YES	NO	NO	YES	YES	YES	YES	YES	NO	NO	NO	NO	NO	NO	NO
123	URBAN	WAKISO	NABWERU	KATOOKE B	26	PRIMARY	Protestant		Munyankole		YES	Married	18	MALE	NO	Housewife		Small business		HEP		Permanent	Finished floor/ cement	Finished roofing eg iron sheets,	Burnt bricks with cement	YES	NO	NO	NO	NO	NO	NO	NO	NO	NO	NO	NO	NO	YES	YES	NO	NO	NO	NO	NO	NO	NO
126	URBAN	WAKISO	NABWERU	KATOOKE B	27	O LEVEL	Catholic		Musoga		YES	Married	23	MALE	YES	Small business		Small business		HEP		Permanent	Finished floor/ cement	Finished roofing eg iron sheets,	Burnt bricks with cement	YES	NO	YES	NO	NO	NO	YES	YES	YES	YES	YES	YES	NO	YES	YES	NO	YES	NO	NO	NO	NO	YES	0	0
127	URBAN	WAKISO	NABWERU	KATOOKE B	29	O LEVEL	Catholic		Muganda		YES	Married	22	MALE	NO	Small business		other occupation	DRIVER	HEP		Permanent	Finished floor/ cement	Finished roofing eg iron sheets,	Burnt bricks with cement	YES	YES	YES	NO	NO	NO	YES	NO	YES	NO	YES	NO	NO	NO	YES	NO	NO	NO	NO	NO	NO	YES	0	0
128	URBAN	WAKISO	NABWERU	KATOOKE B	33	O LEVEL	Catholic		Muganda		YES	Married	14	MALE	NO	Small business		other occupation	CANPENTER	Keresone		Permanent	Finished floor/ cement	Finished roofing eg iron sheets,	Burnt bricks with cement	NO	NO	NO	NO	NO	NO	NO	YES	YES	NO	NO	NO	NO	NO	YES	NO	NO	NO	NO	NO	NO	NO
130	URBAN	WAKISO	NABWERU	KATOOKE B	28	O LEVEL	Catholic		Munyankole		YES	Married	24	MALE	NO	Housewife		other occupation	DRIVER	HEP		Permanent	Finished floor/ cement	Finished roofing eg iron sheets,	Burnt bricks with cement	YES	NO	YES	NO	NO	NO	NO	YES	NO	YES	YES	NO	NO	NO	YES	NO	NO	NO	NO	NO	NO	NO
131	URBAN	WAKISO	NANSANA	NABWERU NORTH II	25	PRIMARY	Catholic		Muganda		YES	Married	19	MALE	NO	Housewife		Small business		HEP		Permanent	Finished floor/ cement	Finished roofing eg iron sheets,	Burnt bricks with cement	YES	YES	YES	NO	NO	NO	YES	YES	NO	NO	YES	NO	NO	YES	YES	NO	YES	NO	NO	NO	NO	YES	0	0
132	URBAN	WAKISO	NABWERU	KATOOKE B	36	NO EDUCATION	Catholic		Muganda		YES	Married	18	MALE	NO	Small business		other occupation	ENGINEER	HEP		Permanent	Finished floor/ cement	Finished roofing eg iron sheets,	Burnt bricks with cement	YES	NO	YES	NO	NO	NO	YES	NO	NO	NO	NO	YES	NO	YES	YES	NO	NO	NO	NO	NO	NO	NO
133	URBAN	WAKISO	NABWERU	KATOOKE B	28	PRIMARY	Catholic		Muganda		YES	Married	20	MALE	YES	Small business		Farmer		HEP		Permanent	Finished floor/ cement	Finished roofing eg iron sheets,	Burnt bricks with cement	YES	YES	NO	NO	NO	NO	NO	NO	NO	YES	NO	NO	NO	NO	YES	NO	NO	NO	NO	NO	NO	NO
134	URBAN	WAKISO	NABWERU	KATOOKE B	40	TERTIARY	Pentecostal		Munyankole		YES	Married	25	MALE	YES	other profession	HAIR DRESSING	Small business		HEP		Permanent	Finished floor/ cement	Finished roofing eg iron sheets,	Burnt bricks with cement	YES	NO	YES	NO	NO	NO	NO	NO	NO	NO	YES	NO	NO	YES	YES	NO	NO	NO	NO	NO	NO	NO
137	URBAN	WAKISO	NABWERU	KATOOKE B	36	NO EDUCATION	Catholic		Munyankole		YES	Married	25	MALE	YES	other profession		other occupation	CHIEF	HEP		Permanent	Finished floor/ cement	Finished roofing eg iron sheets,	Burnt bricks with cement	YES	YES	YES	NO	NO	YES	NO	YES	NO	YES	YES	NO	NO	NO	YES	NO	NO	NO	NO	NO	NO	NO
139	URBAN	WAKISO	NABWERU	KATOOKE B	48	PRIMARY	Pentecostal		other tribe	TANZANIAN	YES	Married	22	MALE	NO	Small business		other occupation	PASTOR	HEP		Permanent	Finished floor/ cement	Finished roofing eg iron sheets,	Burnt bricks with cement	YES	YES	YES	NO	NO	NO	NO	YES	NO	YES	YES	YES	NO	YES	YES	NO	YES	NO	NO	NO	NO	NO
140	URBAN	WAKISO	NABWERU	KATOOKE B	26	O LEVEL	Pentecostal		Muganda		YES	Married	18	MALE	NO	Small business		Teacher		other source of lighting	LAMP WITH CELLS	Permanent	Finished floor/ cement	Finished roofing eg iron sheets,	Burnt bricks with cement	NO	NO	NO	NO	NO	NO	NO	NO	NO	NO	NO	NO	NO	YES	YES	NO	NO	NO	NO	NO	NO	NO
141	URBAN	WAKISO	NABWERU	KATOOKE B	35	PRIMARY	Pentecostal		Munyankole		YES	Married	22	MALE	NO	Housewife		Small business		HEP		Permanent	Finished floor/ cement	Finished roofing eg iron sheets,	Burnt bricks with cement	YES	YES	YES	NO	NO	NO	YES	YES	YES	YES	YES	YES	NO	YES	YES	NO	NO	NO	NO	NO	NO	YES	0	0
142	URBAN	WAKISO	NABWERU	KATOOKE B	33	PRIMARY	Catholic		other tribe	MUNYARWANDA	YES	Married	20	MALE	NO	Small business		Farmer		HEP		Permanent	Finished floor/ cement	Finished roofing eg iron sheets,	Burnt bricks with cement	YES	NO	YES	NO	NO	YES	NO	YES	YES	YES	YES	NO	NO	YES	YES	NO	YES	NO	NO	NO	NO	NO
143	URBAN	WAKISO	NABWERU	KATOOKE B	26	UNIVERSITY	Muslim		Muganda		YES	Married	22	MALE	YES	other profession	MIN OF EDUC	other occupation	POLICEMAN	HEP		Permanent	Finished floor/ cement	Finished roofing eg iron sheets,	Burnt bricks with cement	YES	YES	YES	NO	NO	YES	YES	YES	YES	YES	NO	YES	YES	YES	YES	NO	NO	NO	NO	NO	NO	NO
145	URBAN	WAKISO	NABWERU	KATOOKE B	36	A LEVEL	Protestant		Munyankole		YES	Married	25	MALE	NO	Small business		Small business		HEP		Permanent	Finished floor/ cement	Finished roofing eg iron sheets,	Burnt bricks with cement	YES	YES	NO	NO	NO	NO	NO	YES	YES	NO	YES	NO	NO	YES	YES	NO	NO	NO	NO	NO	NO	NO
146	URBAN	WAKISO	NABWERU	KATOOKE B	32	TERTIARY	Catholic		Muganda		YES	Married	23	MALE	YES	Small business		Health professional		HEP		Permanent	Finished floor/ cement	Finished roofing eg iron sheets,	Burnt bricks with cement	YES	YES	NO	NO	NO	NO	NO	NO	YES	NO	YES	YES	NO	YES	YES	YES	NO	NO	NO	NO	NO	NO
148	URBAN	WAKISO	NABWERU	WAMALA	35	PRIMARY	Muslim		Munyankole		YES	Married	17	MALE	YES	Small business		other occupation	DRIVER	HEP		Permanent	Finished floor/ cement	Finished roofing eg iron sheets,	Burnt bricks with cement	YES	YES	YES	NO	NO	NO	NO	YES	YES	YES	YES	YES	YES	YES	YES	YES	NO	NO	NO	YES	NO	NO
149	URBAN	WAKISO	NABWERU	WAMALA	31	PRIMARY	Catholic		Munyankole		YES	Married	24	MALE	YES	Small business		Small business		HEP		Permanent	Finished floor/ cement	Finished roofing eg iron sheets,	Burnt bricks with cement	YES	YES	YES	NO	NO	NO	NO	NO	NO	NO	NO	NO	NO	NO	YES	NO	NO	NO	NO	NO	NO	NO
150	URBAN	WAKISO	NABWERU	WAMALA	41	O LEVEL	Catholic		other tribe	MUNYORO	YES	Married	18	MALE	YES	Small business		Small business		HEP		Permanent	Finished floor/ cement	Finished roofing eg iron sheets,	Burnt bricks with cement	YES	YES	YES	NO	NO	YES	NO	YES	YES	NO	YES	YES	NO	NO	YES	NO	NO	NO	NO	NO	NO	NO
151	URBAN	WAKISO	NABWERU	WAMALA	33	O LEVEL	Muslim		Muganda		YES	Married	18	MALE	YES	other profession	TAILOR	other occupation	DRIVER	HEP		Permanent	Finished floor/ cement	Finished roofing eg iron sheets,	Burnt bricks with cement	YES	NO	YES	NO	NO	NO	YES	YES	YES	YES	YES	NO	NO	NO	YES	NO	NO	NO	NO	NO	NO	YES	0	0
152	URBAN	WAKISO	NABWERU	WAMALA	25	TERTIARY	Muslim		Munyankole		YES	Married	24	MALE	NO	Housewife		Small business		HEP		Permanent	Finished floor/ cement	Finished roofing eg iron sheets,	Burnt bricks with cement	YES	YES	YES	NO	NO	NO	NO	NO	NO	NO	YES	NO	NO	YES	YES	NO	NO	NO	NO	NO	NO	NO
153	URBAN	WAKISO	NABWERU	WAMALA	41	NO EDUCATION	Muslim		Musoga		YES	Married	21	MALE	YES	Small business		Small business		HEP		Permanent	Finished floor/ cement	Finished roofing eg iron sheets,	Burnt bricks with cement	YES	YES	YES	NO	NO	YES	NO	YES	YES	YES	NO	YES	YES	YES	YES	NO	NO	NO	NO	NO	NO	NO
154	URBAN	WAKISO	NABWERU	WAMALA	26	O LEVEL	Protestant		Muganda		YES	Married	20	MALE	YES	Health professional		Health professional		HEP		Permanent	Finished floor/ cement	Finished roofing eg iron sheets,	Burnt bricks with cement	YES	YES	NO	NO	NO	NO	NO	YES	YES	YES	YES	NO	NO	NO	YES	NO	YES	NO	NO	NO	NO	YES	4	0
155	URBAN	WAKISO	NABWERU	WAMALA	40	PRIMARY	Muslim		Muganda		YES	Married	18	MALE	YES	Small business		other occupation	MOTOR CYCLIST	HEP		Permanent	Finished floor/ cement	Finished roofing eg iron sheets,	Burnt bricks with cement	YES	YES	NO	NO	NO	NO	NO	YES	NO	YES	YES	NO	NO	NO	YES	NO	YES	NO	NO	NO	NO	NO
156	URBAN	WAKISO	NABWERU	WAMALA	26	A LEVEL	Protestant		Muganda		YES	Married	20	MALE	YES	Teacher		Small business		Keresone		Permanent	Finished floor/ cement	Finished roofing eg iron sheets,	Burnt bricks with cement	NO	YES	NO	NO	NO	NO	NO	YES	YES	NO	YES	NO	NO	YES	YES	NO	YES	NO	NO	NO	NO	NO
157	URBAN	WAKISO	NABWERU	WAMALA	36	NO EDUCATION	Muslim		Muganda		YES	Married	22	MALE	NO	Housewife		Small business	MECHANIC	HEP		Permanent	Finished floor/ cement	Finished roofing eg iron sheets,	Burnt bricks with cement	YES	YES	YES	NO	NO	NO	NO	YES	YES	NO	YES	YES	NO	NO	YES	NO	NO	NO	NO	NO	NO	NO
158	URBAN	WAKISO	NABWERU	WAMALA	30	O LEVEL	Pentecostal		Muganda		YES	Married	20	MALE	NO	Housewife		other occupation	DRIVER	HEP		Permanent	Finished floor/ cement	Finished roofing eg iron sheets,	Burnt bricks with cement	YES	YES	YES	NO	NO	NO	NO	YES	YES	YES	YES	YES	NO	YES	YES	NO	NO	NO	NO	NO	NO	NO
159	URBAN	WAKISO	NABWERU	WAMALA	36	PRIMARY	Catholic		Muganda		YES	Married	17	MALE	NO	Housewife		Small business		HEP		Permanent	Finished floor/ cement	Finished roofing eg iron sheets,	Burnt bricks with cement	YES	YES	YES	NO	NO	NO	NO	NO	NO	YES	YES	NO	NO	YES	YES	NO	NO	NO	NO	NO	NO	NO
161	URBAN	WAKISO	NABWERU	WAMALA	34	O LEVEL	Muslim		Muganda		YES	Married	17	FEMALE	NO	Housewife				HEP		Permanent	Finished floor/ cement	Finished roofing eg iron sheets,	Burnt bricks with cement	NO	NO	NO	NO	NO	NO	NO	NO	NO	NO	YES	NO	NO	NO	YES	NO	NO	NO	NO	NO	NO	NO
162	URBAN	WAKISO	NABWERU	WAMALA	44	PRIMARY	Muslim		Munyankole		YES	Married	18	MALE	NO	Housewife		Small business		Keresone		Permanent	Finished floor/ cement	Finished roofing eg iron sheets,	Burnt bricks with cement	NO	NO	NO	NO	NO	NO	NO	NO	YES	NO	NO	NO	NO	NO	YES	NO	NO	NO	NO	NO	NO	NO
163	URBAN	WAKISO	NABWERU	WAMALA	32	UNIVERSITY	Muslim		Muganda		YES	Married	25	MALE	NO	Housewife		Small business		HEP		Permanent	Finished floor/ cement	Finished roofing eg iron sheets,	Burnt bricks with cement	YES	YES	YES	NO	NO	YES	YES	YES	YES	YES	YES	NO	YES	YES	YES	NO	NO	NO	NO	YES	NO	NO
164	URBAN	WAKISO	NABWERU	WAMALA	28	PRIMARY	Pentecostal		Muganda		YES	Married	18	MALE	NO	Housewife		other occupation	DRIVER	Solar energy		Permanent	Finished floor/ cement	Finished roofing eg iron sheets,	Burnt bricks with cement	NO	NO	NO	NO	NO	NO	NO	YES	YES	YES	YES	NO	NO	YES	YES	NO	YES	NO	NO	NO	NO	NO
165	URBAN	WAKISO	NABWERU	WAMALA	32	UNIVERSITY	Muslim		Muganda		YES	Married	22	MALE	YES	Teacher		other occupation	ENGINEER	HEP		Permanent	Finished floor/ cement	Finished roofing eg iron sheets,	Burnt bricks with cement	YES	YES	YES	NO	NO	NO	YES	NO	YES	NO	YES	NO	YES	NO	YES	NO	NO	NO	YES	NO	NO	YES	0	0
166	URBAN	WAKISO	NABWERU	WAMALA	42	PRIMARY	Catholic		Muganda		YES	Married	17	MALE	NO	Small business		other occupation	BODA CYCLIST	HEP		Permanent	Finished floor/ cement	Finished roofing eg iron sheets,	Burnt bricks with cement	YES	YES	YES	NO	NO	NO	YES	YES	YES	NO	YES	YES	NO	YES	NO	NO	YES	NO	NO	NO	NO	YES	0	0
167	URBAN	WAKISO	NABWERU	WAMALA	34	A LEVEL	Muslim		Muganda		YES	Married	25	MALE	NO	Housewife		Small business		HEP		Permanent	Finished floor/ cement	Finished roofing eg iron sheets,	Burnt bricks with cement	YES	NO	YES	NO	NO	NO	NO	NO	NO	NO	YES	NO	NO	NO	YES	NO	YES	NO	NO	NO	NO	YES	0	0
168	URBAN	WAKISO	NABWERU	WAMALA	26	O LEVEL	Protestant		Muganda		YES	Married	16	MALE	NO	Small business		other occupation	MECHANIC	HEP		Permanent	Finished floor/ cement	Finished roofing eg iron sheets,	Burnt bricks with cement	YES	YES	YES	NO	NO	NO	NO	YES	YES	YES	YES	YES	YES	YES	YES	NO	NO	NO	YES	NO	NO	YES	0	0
169	URBAN	WAKISO	NABWERU	WAMALA	29	NO EDUCATION	Muslim		other tribe	MUTORO	YES	Married	26	MALE	YES	other profession	WORKS IN INDS	Small business		HEP		Permanent	Finished floor/ cement	Finished roofing eg iron sheets,	Burnt bricks with cement	YES	NO	YES	NO	NO	NO	YES	NO	NO	NO	YES	NO	NO	YES	YES	NO	NO	NO	NO	NO	NO	NO
170	URBAN	WAKISO	NABWERU	WAMALA	33	O LEVEL	Pentecostal		Munyankole		YES	Married	21	MALE	YES	Teacher		other occupation	MECHANIC	HEP		Permanent	Finished floor/ cement	Finished roofing eg iron sheets,	Burnt bricks with cement	YES	NO	YES	NO	NO	NO	NO	NO	NO	NO	YES	YES	NO	YES	YES	NO	NO	NO	NO	NO	NO	YES	0	0
171	URBAN	WAKISO	NABWERU	WAMALA	33	NO EDUCATION	Muslim		Munyankole		YES	Married	19	MALE	NO	Housewife		Small business		HEP		Permanent	Finished floor/ cement	Finished roofing eg iron sheets,	Burnt bricks with cement	YES	NO	YES	NO	NO	NO	NO	NO	YES	NO	YES	NO	NO	NO	NO	NO	YES	NO	NO	NO	NO	YES	0	0
173	URBAN	WAKISO	NANSANA	7/8 WARD	25	NO EDUCATION	Protestant		Muganda		YES	Married	30	MALE	YES	Small business		other occupation	CANPENTER	Solar energy		Permanent	Natural floor	Finished roofing eg iron sheets,	Cement	NO	YES	NO	NO	NO	NO	NO	YES	NO	YES	YES	YES	YES	NO	YES	NO	NO	NO	NO	NO	NO	NO
174	URBAN	WAKISO	NANSANA	7/8 WARD	40	A LEVEL	Catholic		Muganda		YES	Married	24	MALE	YES	other profession	SHOP KEEPER	Small business		HEP		Temporary	Finished floor/ cement	Finished roofing eg iron sheets,	Cement	YES	NO	NO	NO	NO	NO	NO	NO	NO	NO	NO	NO	NO	YES	YES	NO	NO	NO	NO	NO	NO	NO
176	URBAN	WAKISO	BWEYOGERERE	KATUBA ZONE	32	O LEVEL	Muslim		Muganda		YES	Married	27	MALE	YES	Housewife		other occupation	BOXER	HEP		Permanent	Finished floor/ cement	Finished roofing eg iron sheets,	Cement blocks	YES	YES	YES	NO	YES	YES	YES	YES	YES	YES	YES	YES	YES	YES	YES	NO	NO	NO	YES	NO	NO	NO
177	URBAN	WAKISO	BWEYOGERERE	KATUBA ZONE	28	O LEVEL	Protestant		other tribe	MUTESO	YES	Married	20	MALE	YES	Small business		Small business		HEP		Permanent	Finished floor/ cement	Finished roofing eg iron sheets,	Burnt bricks with cement	YES	YES	YES	NO	NO	NO	YES	YES	YES	YES	YES	YES	YES	YES	YES	NO	NO	NO	NO	NO	NO	NO
179	URBAN	WAKISO	BWEYOGERERE	KATUBA ZONE	26	UNIVERSITY	Protestant		Muganda		YES	Married	23	MALE	YES	Small business		Small business		HEP		Permanent	Finished floor/ cement	Finished roofing eg iron sheets,	Burnt bricks with cement	YES	YES	YES	NO	NO	NO	YES	YES	YES	YES	YES	YES	YES	YES	YES	NO	NO	NO	NO	NO	NO	NO
181	URBAN	WAKISO	BWEYOGERERE	KATUBA ZONE	41	NO EDUCATION	Catholic		other tribe	MUDAMA	YES	Married	20	MALE	YES	Small business		Farmer		HEP		Permanent	Finished floor/ cement	Finished roofing eg iron sheets,	Burnt bricks with cement	YES	YES	YES	NO	YES	YES	YES	YES	YES	YES	YES	YES	YES	YES	NO	NO	NO	YES	NO	NO	YES	YES	2	1
182	URBAN	WAKISO	BWEYOGERERE	KATUBA ZONE	38	O LEVEL	Catholic		Musoga		YES	Married	24	MALE	YES	Small business		Small business		HEP		Permanent	Finished floor/ cement	Finished roofing eg iron sheets,	Burnt bricks with cement	YES	YES	YES	NO	YES	YES	YES	YES	YES	YES	YES	YES	YES	YES	YES	NO	NO	NO	NO	NO	NO	NO
183	URBAN	WAKISO	BWEYOGERERE	KATUBA ZONE	48	TERTIARY	Pentecostal		Muganda		YES	Married	17	MALE	YES	Teacher		Small business		HEP		Permanent	Finished floor/ cement	Finished roofing eg iron sheets,	Burnt bricks with cement	YES	YES	YES	YES	YES	YES	YES	YES	YES	YES	YES	YES	YES	YES	YES	YES	NO	NO	NO	NO	NO	YES	5
185	URBAN	WAKISO	BWEYOGERERE	KATUBA ZONE	29	PRIMARY	Muslim		Musoga		YES	Married	20	MALE	NO	Housewife		other occupation	MWCHANIC	HEP		Permanent	Finished floor/ cement	Finished roofing eg iron sheets,	Burnt bricks with cement	YES	YES	YES	YES	YES	NO	YES	YES	YES	YES	YES	YES	NO	YES	YES	NO	NO	NO	NO	NO	NO	NO
186	URBAN	WAKISO	BWEYOGERERE	KATUBA ZONE	32	TERTIARY	Protestant		other tribe	MUNYOLI	YES	Married	22	MALE	YES	Small business		other occupation	DRIVER	HEP		Permanent	Finished floor/ cement	Finished roofing eg iron sheets,	Burnt bricks with cement	YES	YES	YES	NO	NO	NO	YES	YES	YES	YES	YES	YES	YES	YES	YES	NO	NO	NO	NO	NO	NO	NO
187	URBAN	WAKISO	BWEYOGERERE	KATUBA ZONE	38	UNIVERSITY	Catholic		Muganda		YES	Married	18	MALE	YES	Small business		Health professional		HEP		Permanent	Finished floor/ cement	Finished roofing eg iron sheets,	Burnt bricks with cement	YES	YES	YES	YES	YES	YES	YES	YES	YES	YES	YES	YES	YES	YES	YES	NO	NO	NO	YES	NO	NO	NO
189	URBAN	WAKISO	BWEYOGERERE	KATUBA ZONE	35	A LEVEL	Protestant		Mukiga		YES	Married	19	MALE	NO	Housewife		Small business		HEP		Permanent	Finished floor/ cement	Finished roofing eg iron sheets,	Burnt bricks with cement	YES	YES	YES	NO	YES	YES	YES	YES	YES	YES	YES	YES	YES	YES	YES	NO	NO	NO	NO	NO	NO	NO
190	URBAN	WAKISO	BWEYOGERERE	KATUBA ZONE	30	UNIVERSITY	Pentecostal		Munyankole		YES	Married	23	MALE	NO	Housewife		Teacher		HEP		Permanent	Finished floor/ cement	Finished roofing eg iron sheets,	Burnt bricks with cement	YES	YES	YES	NO	NO	YES	YES	YES	YES	YES	YES	YES	YES	YES	YES	NO	NO	YES	NO	NO	NO	YES
191	URBAN	WAKISO	BWEYOGERERE	KATUBA ZONE	39	O LEVEL	Protestant		Muganda		YES	Married	20	MALE	NO	Housewife		Small business		HEP		Permanent	Finished floor/ cement	Finished roofing eg iron sheets,	Cement blocks	YES	YES	YES	NO	NO	NO	YES	YES	YES	YES	YES	YES	YES	YES	YES	NO	NO	NO	NO	NO	NO	NO
192	URBAN	WAKISO	BWEYOGERERE	KATUBA ZONE	40	NO EDUCATION	Catholic		Muganda		YES	Married	22	MALE	NO	Housewife		Small business		HEP		Permanent	Finished floor/ cement	Finished roofing eg iron sheets,	Unburnt bricks with cement	YES	YES	YES	NO	NO	NO	YES	YES	YES	YES	YES	YES	YES	YES	YES	NO	NO	NO	NO	NO	NO	YES
193	URBAN	WAKISO	BWEYOGERERE	KATUBA ZONE	36	O LEVEL	Protestant		Munyankole		YES	Married	20	MALE	YES	Small business		Not employed		HEP		Permanent	Finished floor/ cement	Finished roofing eg iron sheets,	Burnt bricks with cement	YES	YES	YES	NO	NO	NO	YES	YES	YES	YES	YES	YES	YES	YES	YES	NO	NO	YES	NO	NO	NO	NO
194	URBAN	WAKISO	BWEYOGERERE	KATUBA	29	A LEVEL	Muslim		Musoga		YES	Married	20	MALE	YES	Small business		Small business		HEP		Permanent	Finished floor/ cement	Finished roofing eg iron sheets,	Unburnt bricks with cement	YES	YES	YES	NO	NO	NO	YES	YES	YES	YES	YES	YES	YES	YES	YES	NO	NO	NO	NO	NO	NO	NO
195	URBAN	WAKISO	BWEYOGERERE	KATUBA ZONE	31	TERTIARY	Catholic		Musoga		YES	Married	21	MALE	YES	Small business		other occupation	CANPENTER	HEP		Permanent	Finished floor/ cement	Finished roofing eg iron sheets,	Burnt bricks with cement	YES	YES	YES	NO	NO	NO	YES	YES	YES	YES	YES	YES	YES	YES	YES	NO	NO	YES	NO	NO	NO	NO
196	URBAN	WAKISO	BWEYOGERERE	KATUBA	29	TERTIARY	Protestant		Munyankole		YES	Married	23	MALE	NO	Housewife		other occupation	CANPENTER	HEP		Permanent	Finished floor/ cement	Finished roofing eg iron sheets,	Burnt bricks with cement	YES	YES	YES	NO	NO	NO	YES	YES	YES	YES	YES	YES	YES	YES	YES	NO	NO	NO	NO	NO	NO	NO
197	URBAN	WAKISO	BWEYOGERERE	KATUBA	32	O LEVEL	Catholic		Munyankole		YES	Married	21	MALE	YES	Small business		other occupation	PRIEST	HEP		Permanent	Finished floor/ cement	Finished roofing eg iron sheets,	Burnt bricks with cement	YES	YES	YES	NO	NO	NO	YES	YES	YES	YES	YES	YES	YES	YES	YES	NO	NO	NO	NO	NO	NO	NO
198	URBAN	WAKISO	BWEYOGERERE	KATUBA	26	O LEVEL	Muslim		other tribe	MUGISHU	YES	Married	24	MALE	YES	other profession	SHOP KEEPER	other occupation	DRIVER	HEP		Semi permanemt	Finished floor/ cement	Finished roofing eg iron sheets,	Unburnt bricks with cement	YES	YES	YES	NO	NO	YES	YES	YES	NO	NO	YES	YES	YES	NO	YES	NO	NO	NO	NO	NO	NO	YES		5
200	URBAN	WAKISO	BWEYOGERERE	KATUBA	33	PRIMARY	Protestant		Munyankole		YES	Married	19	MALE	YES	other profession	BAR	other occupation	SOCIAL WORKER	HEP		Permanent	Finished floor/ cement	Finished roofing eg iron sheets,	Burnt bricks with cement	YES	YES	YES	NO	YES	YES	YES	YES	YES	YES	YES	YES	YES	YES	YES	YES	NO	NO	NO	NO	NO	YES	1	3
203	URBAN	WAKISO	BWEYOGERERE	KATUBA	28	PRIMARY	Muslim		Musoga		YES	Married	19	MALE	NO	Housewife		other occupation	DRIVER	HEP		Permanent	Finished floor/ cement	Finished roofing eg iron sheets,	Burnt bricks with cement	YES	YES	YES	YES	NO	NO	NO	NO	YES	NO	YES	NO	NO	YES	YES	NO	NO	NO	NO	NO	NO	NO
205	URBAN	WAKISO	BWEYOGERERE	KATUBA	39	NO EDUCATION	Catholic		Muganda		YES	Married	21	MALE	YES	Small business		Not employed		HEP		Permanent	Finished floor/ cement	Finished roofing eg iron sheets,	Burnt bricks with cement	YES	YES	YES	NO	NO	NO	YES	YES	YES	YES	YES	YES	YES	YES	YES	NO	NO	NO	NO	NO	NO	NO
206	URBAN	WAKISO	BWEYOGERERE	KATUBA	40	A LEVEL	Pentecostal		other tribe	MUNYOLI	YES	Married	23	MALE	YES	Small business		Small business		HEP		Permanent	Finished floor/ cement	Finished roofing eg iron sheets,	Burnt bricks with cement	YES	YES	YES	NO	YES	YES	YES	YES	YES	YES	YES	YES	YES	YES	YES	NO	NO	NO	NO	NO	NO	YES	2	5
207	URBAN	WAKISO	BWEYOGERERE	KATUBA	28	O LEVEL	Muslim		Musoga		YES	Married	17	MALE	NO	Housewife		Not employed		Keresone		Semi permanemt	Natural floor	Natural roofing eg grass	Burnt bricks with mud	NO	YES	NO	NO	NO	NO	NO	NO	YES	NO	YES	NO	NO	YES	YES	NO	NO	NO	NO	NO	NO	NO
208	URBAN	WAKISO	BWEYOGERERE	KATUBA ZONE	36	PRIMARY	Protestant		Muganda		YES	Married	22	MALE	YES	Small business		other occupation	DRIVER	HEP		Permanent	Finished floor/ cement	Finished roofing eg iron sheets,	Burnt bricks with cement	YES	YES	YES	NO	NO	NO	NO	NO	NO	NO	NO	NO	NO	NO	YES	NO	NO	NO	NO	NO	NO	NO
210	URBAN	WAKISO	BWEYOGERERE	KATUBA ZONE	28	TERTIARY	Catholic		Musoga		YES	Married	19	MALE	YES	Health professional		Health professional		HEP		Permanent	Finished floor/ cement	Finished roofing eg iron sheets,	Burnt bricks with cement	YES	YES	YES	NO	YES	YES	YES	YES	YES	YES	YES	YES	YES	YES	YES	NO	NO	NO	YES	NO	NO	NO
211	URBAN	WAKISO	BWEYOGERERE	KATUBA ZONE	40	PRIMARY	Muslim		Munyankole		YES	Married	20	MALE	NO	Housewife		Small business		HEP		Permanent	Finished floor/ cement	Finished roofing eg iron sheets,	Burnt bricks with cement	YES	YES	YES	NO	NO	YES	YES	YES	YES	YES	YES	YES	YES	YES	YES	YES	YES	NO	NO	NO	NO	NO
212	URBAN	WAKISO	BWEYOGERERE	KATUBA ZONE	27	TERTIARY	Protestant		Mukiga		YES	Married	21	MALE	YES	Small business		Small business		HEP		Permanent	Finished floor/ cement	Finished roofing eg iron sheets,	Burnt bricks with cement	YES	YES	YES	NO	NO	NO	YES	YES	YES	YES	YES	YES	YES	YES	YES	NO	NO	NO	NO	NO	NO	NO
213	URBAN	WAKISO	BWEYOGERERE	KATUBA ZONE	29	O LEVEL	Muslim		Musoga		YES	Married	20	MALE	YES	Small business		Small business		HEP		Permanent	Finished floor/ cement	Finished roofing eg iron sheets,	Burnt bricks with cement	YES	YES	YES	NO	NO	NO	NO	YES	YES	YES	YES	YES	YES	YES	YES	NO	NO	NO	NO	NO	NO	NO
214	URBAN	WAKISO	BWEYOGERERE	KATUBA ZONE	38	A LEVEL	Muslim		Musoga		YES	Married	20	MALE	YES	Small business		Small business		HEP		Permanent	Finished floor/ cement	Finished roofing eg iron sheets,	Burnt bricks with cement	YES	YES	YES	NO	NO	NO	YES	YES	YES	YES	YES	YES	YES	YES	YES	NO	NO	NO	NO	NO	NO	NO
215	URBAN	WAKISO	BWEYOGERERE	KATUBA ZONE	31	A LEVEL	Protestant		Musoga		YES	Married	21	MALE	NO	Housewife		Small business		other source of lighting		Temporary	Natural floor	Finished roofing eg iron sheets,	Burnt bricks with cement	YES	YES	YES	NO	NO	NO	YES	YES	YES	YES	YES	YES	YES	YES	YES	NO	NO	NO	NO	NO	NO	NO
216	URBAN	WAKISO	BWEYOGERERE	KATUBA ZONE	34	A LEVEL	Catholic		Musoga		YES	Married	20	MALE	YES	Small business		other occupation	BUILDING	HEP		Permanent	Finished floor/ cement	Finished roofing eg iron sheets,	Burnt bricks with cement	YES	YES	YES	NO	NO	NO	YES	YES	YES	YES	YES	YES	YES	YES	YES	NO	YES	NO	NO	NO	NO	NO
219	URBAN	WAKISO	BWEYOGERERE	NTEBETEBE	27	NO EDUCATION	Catholic		Musoga		YES	Married	18	MALE	NO	Housewife		Small business		HEP		Semi permanemt	Natural floor	Finished roofing eg iron sheets,	Unburnt bricks with cement	YES	YES	NO	NO	NO	NO	YES	YES	YES	YES	YES	YES	YES	YES	YES	NO	NO	NO	NO	NO	NO	NO
220	URBAN	WAKISO	BWEYOGERERE	NTEBETEBE	27	PRIMARY	Catholic		other tribe	ITESO	YES	Married	14	MALE	YES	Small business		Small business		HEP		Permanent	Finished floor/ cement	Finished roofing eg iron sheets,	Burnt bricks with cement	YES	YES	YES	NO	NO	NO	NO	NO	NO	NO	NO	NO	NO	NO	NO	NO	NO	NO	NO	NO	NO	NO
221	URBAN	WAKISO	BWEYOGERERE	NTEBETEBE	25	O LEVEL	Pentecostal		Muganda		YES	Married	19	MALE	NO	Housewife		other occupation	RADIO PRESENTER	HEP		Permanent	Finished floor/ cement	Finished roofing eg iron sheets,	Burnt bricks with cement	YES	YES	YES	NO	NO	NO	NO	YES	NO	YES	YES	YES	YES	YES	YES	NO	NO	NO	NO	NO	NO	NO
222	URBAN	WAKISO	BWEYOGERERE	NTEBETEBE	28	UNIVERSITY	Catholic		Munyankole		YES	Married	25	MALE	YES	other profession	SOLDIER	Not employed		HEP		Permanent	Finished floor/ cement	Finished roofing eg iron sheets,	Burnt bricks with cement	YES	YES	YES	NO	YES	YES	YES	YES	YES	YES	YES	YES	YES	YES	YES	YES	YES	NO	NO	NO	NO	NO
223	URBAN	WAKISO	BWEYOGERERE	NTEBETEBE	37	O LEVEL	Muslim		other tribe	MUTORO	YES	Married	22	MALE	YES	Small business		other occupation	LAWYER	HEP		Permanent	Finished floor/ cement	Finished roofing eg iron sheets,	Burnt bricks with cement	YES	YES	YES	NO	YES	YES	YES	YES	YES	YES	YES	YES	YES	YES	YES	YES	NO	NO	YES	NO	NO	NO
224	URBAN	WAKISO	BWEYOGERERE	NTEBETEBE	32	NO EDUCATION	Pentecostal		Musoga		YES	Married	23	MALE	YES	Housewife		other occupation	POLITICIAN	HEP		Permanent	Finished floor/ cement	Finished roofing eg iron sheets,	Burnt bricks with cement	YES	YES	YES	YES	YES	YES	YES	YES	YES	YES	YES	YES	YES	YES	YES	YES	NO	NO	YES	NO	NO	YES	4	6
225	URBAN	WAKISO	BWEYOGERERE	NTEBETEBE	29	A LEVEL	Protestant		other tribe	MUGISHU	YES	Married	20	MALE	YES	Small business		other occupation	POLICEMAN	HEP		Permanent	Finished floor/ cement	Finished roofing eg iron sheets,	Burnt bricks with cement	YES	YES	YES	YES	NO	YES	YES	YES	YES	YES	YES	YES	YES	YES	YES	NO	NO	NO	YES	NO	NO	NO	4	1
226	URBAN	WAKISO	BWEYOGERERE	NTEBETEBE	28	O LEVEL	Protestant		Munyankole		YES	Married	20	MALE	NO	Housewife		Student		HEP		Permanent	Finished floor/ cement	Finished roofing eg iron sheets,	Burnt bricks with cement	YES	YES	YES	NO	NO	YES	YES	YES	YES	YES	YES	YES	YES	YES	YES	NO	YES	NO	NO	NO	NO	NO
227	URBAN	WAKISO	BWEYOGERERE	NTEBETEBE	39	TERTIARY	Protestant		Munyankole		YES	Married	20	MALE	YES	Teacher		Teacher		HEP		Permanent	Finished floor/ cement	Finished roofing eg iron sheets,	Burnt bricks with cement	YES	YES	YES	YES	YES	YES	YES	YES	YES	YES	YES	YES	YES	YES	YES	YES	YES	NO	NO	NO	NO	YES
228	URBAN	WAKISO	BWEYOGERERE	NTEBETEBE	49	A LEVEL	Protestant		Munyankole		YES	Married	22	MALE	YES	Small business		Small business		HEP		Permanent	Finished floor/ cement	Finished roofing eg iron sheets,	Burnt bricks with cement	YES	YES	YES	NO	YES	YES	YES	YES	YES	YES	YES	YES	YES	YES	YES	YES	NO	YES	NO	NO	NO	YES	5
229	URBAN	WAKISO	BWEYOGERERE	NTEBETEBE	39	A LEVEL	Catholic		Muganda		YES	Married	20	MALE	YES	Small business		Small business		HEP		Permanent	Finished floor/ cement	Finished roofing eg iron sheets,	Burnt bricks with cement	YES	YES	YES	NO	NO	YES	YES	YES	YES	YES	YES	YES	YES	YES	YES	NO	YES	NO	NO	NO	NO	YES
231	URBAN	WAKISO	BWEYOGERERE	NTEBETEBE	33	A LEVEL	Protestant		Musoga		YES	Married	18	MALE	YES	Small business		Teacher		HEP		Permanent	Finished floor/ cement	Finished roofing eg iron sheets,	Burnt bricks with cement	YES	YES	YES	NO	NO	YES	YES	YES	YES	YES	YES	YES	YES	YES	YES	NO	YES	NO	NO	NO	NO	NO
232	URBAN	WAKISO	BWEYOGERERE	NTEBETEBE	32	TERTIARY	Catholic		Muganda		YES	Married	28	MALE	NO	Housewife		Farmer		HEP		Permanent	Finished floor/ cement	Finished roofing eg iron sheets,	Burnt bricks with cement	YES	YES	YES	NO	NO	YES	YES	YES	YES	YES	YES	YES	YES	YES	YES	YES	NO	NO	YES	NO	NO	YES	2
233	URBAN	WAKISO	BWEYOGERERE	NTEBETEBE	38	A LEVEL	SDA		Muganda		YES	Married	21	MALE	YES	Small business		Small business		HEP		Permanent	Finished floor/ cement	Finished roofing eg iron sheets,	Burnt bricks with cement	YES	YES	YES	NO	NO	NO	YES	YES	YES	YES	YES	YES	YES	YES	YES	NO	NO	NO	NO	NO	NO	NO
236	URBAN	WAKISO	BWEYOGERERE	NTEBETEBE	29	O LEVEL	Protestant		Munyankole		YES	Married	20	MALE	YES	Small business		Small business		HEP		Permanent	Finished floor/ cement	Finished roofing eg iron sheets,	Burnt bricks with cement	YES	YES	YES	NO	YES	YES	YES	YES	YES	YES	YES	YES	YES	YES	YES	NO	YES	NO	NO	NO	NO	YES		2
237	URBAN	WAKISO	BWEYOGERERE	NTEBETEBE	36	PRIMARY	Pentecostal		other tribe	MUNYARWADA	YES	Married	19	MALE	NO	Housewife		other occupation	DRIVER	HEP		Permanent	Finished floor/ cement	Finished roofing eg iron sheets,	Burnt bricks with cement	YES	YES	YES	YES	NO	NO	NO	YES	YES	YES	YES	YES	YES	YES	YES	YES	NO	NO	NO	NO	NO	NO
238	URBAN	WAKISO	BWEYOGERERE	KATUBA ZONE	28	O LEVEL	Catholic		other tribe	ACHOLI	YES	Married	21	MALE	YES	Small business		Small business		HEP		Permanent	Finished floor/ cement	Finished roofing eg iron sheets,	Burnt bricks with cement	YES	YES	YES	NO	NO	NO	YES	YES	YES	YES	YES	YES	YES	YES	YES	NO	NO	NO	NO	NO	NO	NO
239	URBAN	WAKISO	BWEYOGERERE	NTEBETEBE	38	NO EDUCATION	Catholic		Musoga		YES	Married	27	MALE	YES	other profession	MOBILE MONEY	Farmer		HEP		Permanent	Finished floor/ cement	Finished roofing eg iron sheets,	Burnt bricks with cement	YES	NO	YES	NO	NO	NO	NO	NO	NO	NO	YES	NO	NO	NO	YES	NO	NO	NO	NO	NO	NO	YES	3
240	URBAN	WAKISO	BWEYOGERERE	NTEBETEBE	41	NO EDUCATION	Muslim		Muganda		YES	Married	20	MALE	YES	Housewife		Small business		HEP		Permanent	Finished floor/ cement	Finished roofing eg iron sheets,	Burnt bricks with cement	YES	YES	YES	NO	NO	YES	YES	YES	YES	YES	YES	YES	YES	YES	YES	YES	YES	NO	NO	NO	NO	NO
241	RURAL	NAKASONGOLA	NABISWERA	MOONE	47	NO EDUCATION	Protestant		other tribe	SEBEI	YES	Married	18	MALE	YES	Farmer		Farmer		Solar energy		Temporary	Natural floor	Natural roofing eg grass	Unburnt bricks with mud	NO	NO	NO	NO	NO	NO	NO	YES	YES	YES	YES	YES	YES	YES	YES	NO	NO	NO	NO	NO	NO	YES	5
242	RURAL	NAKASONGOLA	NABISWERA	MOONE	25	PRIMARY	Protestant		other tribe	LANGI	YES	Married	16	MALE	YES	Farmer		Farmer		Keresone		Temporary	Natural floor	Natural roofing eg grass	Unburnt bricks with mud	NO	YES	NO	NO	NO	NO	NO	YES	YES	NO	YES	YES	YES	YES	YES	YES	NO	NO	NO	NO	NO	YES	2
243	RURAL	NAKASONGOLA	NABISWERA	MOONE	34	PRIMARY	Protestant		Muruli		YES	Married	25	MALE	YES	Farmer		Farmer		Solar energy		Permanent	Finished floor/ cement	Finished roofing eg iron sheets,	Burnt bricks with cement	NO	YES	NO	NO	NO	NO	NO	YES	YES	YES	YES	YES	YES	YES	YES	YES	YES	NO	NO	NO	NO	YES	2	2
245	RURAL	NAKASONGOLA	NABISWERA	MOONE	37	PRIMARY	Catholic		Muruli		YES	Married	18	MALE	YES	Farmer		Farmer		other source of lighting	TORCH	Temporary	Natural floor	Natural roofing eg grass	Poles with mud	NO	YES	NO	NO	NO	NO	NO	YES	NO	NO	YES	YES	YES	YES	YES	YES	NO	NO	NO	NO	NO	YES
246	RURAL	NAKASONGOLA	NABISWERA	MOONE	43	PRIMARY	Pentecostal		Muruli		YES	Married	18	MALE	NO	Farmer		Farmer		Solar energy		Temporary	Natural floor	Natural roofing eg grass	Unburnt bricks with mud	NO	YES	NO	NO	NO	NO	NO	YES	YES	NO	YES	YES	YES	YES	YES	YES	NO	NO	NO	NO	NO	YES	5
247	RURAL	NAKASONGOLA	NABISWERA	MOONE	41	PRIMARY	SDA		Muruli		YES	Married	19	MALE	NO	Farmer		Farmer		Solar energy		Permanent	Finished floor/ cement	Finished roofing eg iron sheets,	Burnt bricks with cement	NO	YES	NO	NO	NO	NO	NO	YES	YES	YES	YES	YES	YES	YES	YES	YES	NO	NO	NO	NO	NO	YES	1
248	RURAL	NAKASONGOLA	NABISWERA	MOONE	41	PRIMARY	SDA		Muruli		YES	Married	20	MALE	NO	Farmer		Farmer		Solar energy		Permanent	Finished floor/ cement	Finished roofing eg iron sheets,	Burnt bricks with cement	NO	YES	NO	NO	NO	NO	NO	YES	YES	YES	YES	YES	YES	NO	NO	NO	YES	NO	NO	NO	NO	YES	1
249	RURAL	NAKASONGOLA	NABISWERA	MOONE	31	PRIMARY	Pentecostal		other tribe	LANGI	YES	Married	18	MALE	NO	Farmer		Farmer		Solar energy		Temporary	Natural floor	Natural roofing eg grass	Unburnt bricks with mud	NO	YES	NO	NO	NO	NO	NO	YES	YES	NO	YES	YES	YES	YES	YES	YES	NO	NO	NO	NO	NO	YES	2	0
250	RURAL	NAKASONGOLA	NABISWERA	MOONE	28	PRIMARY	Protestant		Muruli		YES	Married	17	MALE	NO	Farmer		Farmer		Keresone		Temporary	Natural floor	Natural roofing eg grass	Unburnt bricks with mud	NO	YES	NO	NO	NO	NO	NO	YES	YES	NO	YES	YES	YES	YES	YES	YES	NO	NO	NO	NO	NO	YES	2
251	URBAN	WAKISO	BWEYOGERERE	NTEBETEBE	38	PRIMARY	Catholic		other tribe	MUNYARWANDA	YES	Married	19	MALE	YES	Small business		Small business		HEP		Permanent	Finished floor/ cement	Finished roofing eg iron sheets,	Burnt bricks with cement	YES	YES	YES	YES	NO	NO	NO	YES	YES	YES	YES	YES	YES	YES	YES	YES	NO	NO	NO	NO	NO	NO
252	RURAL	NAKASONGOLA	NABISWERA	MOONE	39	O LEVEL	Muslim		Musoga		YES	Married	20	MALE	YES	other profession	HAIR DRESSING	other occupation	FEUL ATTENDANT	HEP		Semi permanemt	Finished floor/ cement	Finished roofing eg iron sheets,	Burnt bricks with cement	YES	YES	YES	NO	NO	NO	NO	YES	YES	YES	YES	YES	YES	YES	YES	NO	NO	NO	NO	NO	NO	NO
254	URBAN	WAKISO	BWEYOGERERE	NTEBETEBE	37	O LEVEL	Pentecostal		Munyankole		YES	Married	21	MALE	YES	Small business		other occupation	MECHANIC	HEP		Permanent	Finished floor/ cement	Finished roofing eg iron sheets,	Burnt bricks with cement	YES	YES	YES	NO	NO	YES	YES	YES	YES	YES	YES	YES	YES	YES	YES	NO	NO	NO	NO	NO	NO	NO
255	URBAN	WAKISO	BWEYOGERERE	NTEBETEBE	25	O LEVEL	Catholic		Muganda		YES	Married	20	MALE	NO	Housewife		Small business		HEP		Permanent	Finished floor/ cement	Finished roofing eg iron sheets,	Burnt bricks with cement	YES	NO	NO	NO	NO	NO	NO	NO	NO	NO	NO	NO	NO	NO	NO	NO	NO	NO	NO	NO	NO	NO
256	URBAN	WAKISO	BWEYOGERERE	NTEBETEBE	29	UNIVERSITY	Muslim		Muganda		YES	Married	24	MALE	NO	Housewife		other occupation	DEIVER	HEP		Permanent	Finished floor/ cement	Finished roofing eg iron sheets,	Burnt bricks with cement	YES	YES	YES	NO	NO	NO	NO	NO	NO	NO	YES	YES	NO	YES	YES	NO	NO	NO	NO	NO	NO	NO
258	URBAN	WAKISO	BWEYOGERERE	NTEBETEBE	39	A LEVEL	Protestant		Munyankole		YES	Married	21	MALE	YES	Small business		Teacher		HEP		Permanent	Finished floor/ cement	Finished roofing eg iron sheets,	Burnt bricks with cement	YES	YES	YES	NO	NO	YES	YES	YES	YES	YES	YES	YES	YES	YES	YES	YES	NO	YES	NO	NO	NO	NO
259	URBAN	WAKISO	BWEYOGERERE	NTEBETEBE	29	UNIVERSITY	Muslim		other tribe	MUTESO	YES	Married	25	MALE	YES	other profession	ADMINISTRATOR	Teacher		HEP		Permanent	Finished floor/ cement	Finished roofing eg iron sheets,	Burnt bricks with cement	YES	YES	YES	YES	YES	YES	YES	YES	YES	YES	YES	YES	YES	YES	YES	NO	NO	NO	NO	NO	NO	NO
260	URBAN	WAKISO	BWEYOGERERE	NTEBETEBE	48	A LEVEL	Protestant		other tribe	MUTORO	YES	Married	24	MALE	YES	Small business		Teacher		HEP		Permanent	Finished floor/ cement	Finished roofing eg iron sheets,	Burnt bricks with cement	YES	YES	YES	NO	NO	YES	YES	YES	YES	YES	YES	YES	NO	YES	YES	NO	NO	NO	NO	NO	NO	YES
261	URBAN	WAKISO	BWEYOGERERE	NTEBETEBE	32	A LEVEL	Protestant		Musoga		YES	Married	20	MALE	YES	other profession	SALES LADY	Health professional		HEP		Permanent	Finished floor/ cement	Finished roofing eg iron sheets,	Burnt bricks with cement	YES	YES	YES	YES	YES	NO	NO	YES	YES	YES	YES	YES	YES	YES	YES	NO	NO	NO	YES	NO	NO	NO
262	URBAN	WAKISO	BWEYOGERERE	NTEBETEBE	39	O LEVEL	Pentecostal		Mukiga		YES	Married	23	MALE	YES	Small business		Small business		HEP		Permanent	Finished floor/ cement	Finished roofing eg iron sheets,	Burnt bricks with cement	YES	YES	YES	YES	NO	NO	YES	YES	YES	YES	YES	YES	YES	YES	YES	YES	NO	NO	NO	NO	NO	NO
263	URBAN	WAKISO	BWEYOGERERE	NTEBETEBE	30	O LEVEL	Catholic		Muganda		YES	Married	20	MALE	YES	Small business		Not employed		HEP		Permanent	Finished floor/ cement	Finished roofing eg iron sheets,	Burnt bricks with cement	YES	YES	YES	NO	NO	NO	YES	YES	YES	YES	YES	YES	YES	YES	YES	NO	NO	NO	NO	NO	NO	YES	0	5
264	URBAN	WAKISO	BWEYOGERERE	NTEBETEBE	25	O LEVEL	Catholic		other tribe	MUGISHU	YES	Married	22	MALE	YES	Teacher		Student		HEP		Permanent	Finished floor/ cement	Finished roofing eg iron sheets,	Burnt bricks with cement	YES	YES	YES	NO	NO	NO	NO	YES	YES	YES	YES	YES	YES	YES	YES	NO	YES	NO	NO	NO	NO	YES	1
265	URBAN	WAKISO	BWEYOGERERE	NTEBETEBE	29	O LEVEL	Protestant		Munyankole		YES	Married	20	MALE	YES	Small business		Small business		HEP		Semi permanemt	Finished floor/ cement	Natural roofing eg grass	Burnt bricks with cement	YES	YES	YES	NO	NO	NO	YES	YES	YES	YES	YES	YES	YES	YES	YES	NO	YES	NO	NO	NO	NO	NO
267	RURAL	NAKASONGOLA	WABINYONYI	SASIRA	38	A LEVEL	SDA		other tribe	MUNYARWANDA	YES	Married	20	MALE	YES	Small business		Farmer		Solar energy		Permanent	Finished floor/ cement	Finished roofing eg iron sheets,	Burnt bricks with cement	NO	YES	YES	NO	NO	NO	NO	YES	YES	YES	YES	YES	YES	YES	YES	YES	NO	NO	NO	NO	NO	YES
269	RURAL	NAKASONGOLA	WABINYONYI	SASIRA	39	PRIMARY	Protestant		Muruli		YES	Married	15	MALE	YES	Farmer		Farmer		Solar energy		Semi permanemt	Finished floor/ cement	Finished roofing eg iron sheets,	Burnt bricks with cement	NO	YES	NO	NO	NO	NO	YES	YES	YES	NO	YES	YES	YES	NO	YES	YES	NO	NO	NO	NO	NO	YES	3
270	RURAL	NAKASONGOLA	WABINYONYI	SASIRA	39	PRIMARY	Protestant		Muruli		YES	Married	17	MALE	YES	Farmer		Farmer		Keresone		Semi permanemt	Natural floor	Finished roofing eg iron sheets,	Burnt bricks with cement	NO	YES	NO	NO	NO	NO	NO	YES	YES	NO	YES	YES	YES	YES	YES	YES	NO	NO	NO	NO	NO	YES
271	RURAL	NAKASONGOLA	WABINYONYI	SASIRA	37	PRIMARY	Muslim		Muganda		YES	Married	20	MALE	NO	Housewife		Small business		Keresone		Permanent	Natural floor	Finished roofing eg iron sheets,	Burnt bricks with cement	NO	YES	YES	NO	NO	NO	NO	YES	YES	YES	YES	YES	YES	YES	YES	YES	YES	NO	NO	NO	NO	YES	4
272	RURAL	NAKASONGOLA	WABINYONYI	SASIRA	38	TERTIARY	Pentecostal		Muganda		YES	Married	23	MALE	YES	Teacher		Teacher		Solar energy		Permanent	Finished floor/ cement	Finished roofing eg iron sheets,	Burnt bricks with cement	NO	YES	NO	NO	NO	NO	NO	YES	YES	YES	YES	YES	YES	YES	YES	YES	YES	NO	YES	NO	NO	YES
273	RURAL	NAKASONGOLA	WABINYONYI	SASIRA	25	A LEVEL	Pentecostal		Muruli		YES	Married	20	MALE	YES	Teacher		Health professional		Solar energy		Temporary	Finished floor/ cement	Finished roofing eg iron sheets,	Burnt bricks with cement	NO	YES	NO	NO	NO	NO	NO	YES	YES	YES	YES	YES	YES	YES	YES	YES	NO	NO	NO	NO	NO	YES	1
274	RURAL	NAKASONGOLA	WABINYONYI	SASIRA	25	A LEVEL	Muslim		Muganda		YES	Married	19	MALE	YES	Small business		Small business		Solar energy		Permanent	Natural floor	Finished roofing eg iron sheets,	Burnt bricks with cement	NO	YES	NO	NO	NO	NO	NO	YES	YES	NO	YES	YES	YES	YES	YES	YES	NO	NO	NO	NO	NO	YES
276	RURAL	NAKASONGOLA	WABINYONYI	SASIRA	28	O LEVEL	Protestant		Muruli		YES	Married	18	MALE	YES	Farmer		Teacher		Keresone		Permanent	Finished floor/ cement	Finished roofing eg iron sheets,	Burnt bricks with cement	NO	YES	NO	NO	NO	NO	NO	YES	YES	YES	YES	YES	YES	YES	YES	YES	NO	NO	NO	NO	NO	YES
278	RURAL	NAKASONGOLA	WABINYONYI	MACCUMU	32	O LEVEL	Protestant		Muruli		YES	Married	22	MALE	YES	Farmer		Farmer		Solar energy		Semi permanemt	Finished floor/ cement	Finished roofing eg iron sheets,	Unburnt bricks with mud	NO	YES	YES	NO	NO	NO	YES	YES	YES	NO	YES	YES	NO	YES	YES	YES	YES	NO	NO	NO	NO	YES	2
279	RURAL	NAKASONGOLA	WABINYONYI	MACCUMU	25	PRIMARY	Muslim		other tribe	MUNYORO	YES	Married	20	MALE	YES	Farmer		Farmer		Solar energy		Permanent	Natural floor	Natural roofing eg grass	Burnt bricks with cement	NO	YES	NO	NO	NO	NO	NO	YES	YES	NO	YES	YES	NO	YES	YES	YES	NO	NO	NO	NO	NO	YES	2
280	RURAL	NAKASONGOLA	WABINYONYI	MACCUMU	35	PRIMARY	Catholic		other tribe	LANGI	YES	Married	16	MALE	NO	Farmer		Farmer		Solar energy		Temporary	Natural floor	Natural roofing eg grass	Poles with mud	NO	YES	NO	NO	NO	NO	NO	YES	YES	NO	YES	YES	YES	YES	YES	YES	NO	NO	NO	NO	NO	YES
281	RURAL	NAKASONGOLA	NABISWERA	IGULUKA/MOONE	25	O LEVEL	SDA		Muruli		YES	Married	21	MALE	NO	Farmer		Farmer		Solar energy		Temporary	Natural floor	Natural roofing eg grass	Poles with mud	NO	YES	NO	NO	NO	NO	NO	YES	YES	YES	YES	YES	YES	YES	YES	YES	NO	NO	NO	NO	NO	YES	0	0
282	RURAL	NAKASONGOLA	NABISWERA	IGULUKA/MOONE	45	PRIMARY	Protestant		Muruli		YES	Married	18	MALE	NO	Farmer		Farmer		other source of lighting	TORCH	Permanent	Finished floor/ cement	Finished roofing eg iron sheets,	Burnt bricks with cement	NO	YES	NO	NO	NO	NO	NO	YES	YES	YES	YES	YES	YES	YES	YES	YES	NO	NO	NO	NO	NO	YES	3	0
284	RURAL	NAKASONGOLA	NABISWERA	IGULUKA/MOONE	30	A LEVEL	Pentecostal		Muruli		YES	Married	20	MALE	NO	Farmer		Farmer		Solar energy		Temporary	Natural floor	Natural roofing eg grass	Unburnt bricks with mud	NO	YES	NO	NO	NO	NO	NO	YES	YES	YES	NO	YES	YES	YES	YES	YES	YES	NO	NO	NO	NO	YES
285	RURAL	NAKASONGOLA	NABISWERA	IGULUKA/MOONE	40	NO EDUCATION	Pentecostal		Muruli		YES	Married	20	MALE	NO	Farmer		Farmer		Keresone		Permanent	Finished floor/ cement	Finished roofing eg iron sheets,	Burnt bricks with cement	NO	YES	NO	NO	NO	NO	NO	YES	YES	NO	YES	YES	YES	YES	YES	YES	NO	NO	NO	NO	NO	YES	1
287	RURAL	NAKASONGOLA	NABISWERA	MOONE	34	O LEVEL	Catholic		other tribe	MUKENYI	YES	Married	22	MALE	NO	Small business		Small business		Solar energy		Temporary	Natural floor	Natural roofing eg grass	Unburnt bricks with plaster	NO	YES	NO	NO	NO	NO	NO	YES	YES	NO	YES	YES	YES	YES	YES	YES	NO	NO	NO	NO	NO	YES
288	RURAL	NAKASONGOLA	WABINYONYI	MACCUMU	27	O LEVEL	Protestant		Muruli		YES	Married	17	MALE	YES	Farmer		Farmer		Solar energy		Semi permanemt	Natural floor	Finished roofing eg iron sheets,	Unburnt bricks with mud	NO	YES	YES	NO	NO	NO	YES	YES	YES	NO	YES	NO	NO	YES	YES	YES	NO	NO	NO	NO	NO	YES
289	RURAL	NAKASONGOLA	WABINYONYI	MACCUMU	25	O LEVEL	Protestant		Muganda		YES	Married	16	FEMALE	YES	Farmer		other occupation	TAXI DRIVER	other source of lighting	TORCH	Semi permanemt	Natural floor	Finished roofing eg iron sheets,	Burnt bricks with cement	NO	YES	NO	NO	NO	NO	NO	YES	YES	NO	YES	YES	NO	YES	YES	YES	YES	YES	YES	NO	NO	NO
290	RURAL	NAKASONGOLA	WABINYONYI	MACCUMU	33	O LEVEL	Catholic		Muruli		YES	Married	17	MALE	YES	Farmer		Small business		other source of lighting	TORCH	Permanent	Finished floor/ cement	Finished roofing eg iron sheets,	Burnt bricks with cement	NO	YES	NO	NO	NO	NO	NO	YES	YES	NO	YES	NO	NO	YES	YES	YES	NO	NO	NO	NO	NO	YES
291	RURAL	NAKASONGOLA	WABINYONYI	MACCUMU	28	PRIMARY	Catholic		Muruli		YES	Married	19	MALE	YES	Farmer		Farmer		Solar energy		Temporary	Natural floor	Natural roofing eg grass	Reused wood	NO	NO	NO	NO	NO	NO	NO	NO	YES	NO	YES	NO	NO	YES	YES	YES	NO	NO	NO	NO	NO	NO
293	RURAL	NAKASONGOLA	WABINYONYI	MACCUMU	44	PRIMARY	Protestant		Muruli		YES	Married	18	MALE	YES	Farmer		other occupation	RED CROSS	Solar energy		Semi permanemt	Natural floor	Finished roofing eg iron sheets,	Burnt bricks with cement	NO	YES	NO	NO	NO	NO	NO	YES	YES	NO	YES	NO	NO	YES	YES	YES	NO	NO	NO	NO	NO	YES
296	RURAL	NAKASONGOLA	WABINYONYI	MACCUMU	25	PRIMARY	Muslim		Muruli		YES	Married	21	MALE	YES	Farmer		Small business		Solar energy		Permanent	Natural floor	Finished roofing eg iron sheets,	Burnt bricks with cement	NO	YES	NO	NO	NO	NO	NO	YES	YES	NO	YES	YES	YES	YES	YES	YES	NO	NO	NO	NO	NO	YES
297	RURAL	NAKASONGOLA	WABINYONYI	MACCUMU	26	O LEVEL	Protestant		Muruli		YES	Married	19	MALE	YES	Small business		Farmer		Solar energy		Permanent	Natural floor	Finished roofing eg iron sheets,	Burnt bricks with cement	NO	YES	NO	NO	NO	NO	NO	YES	YES	NO	YES	NO	NO	YES	YES	YES	YES	NO	NO	NO	NO	YES	2
298	RURAL	NAKASONGOLA	WABINYONYI	MACCUMU	43	PRIMARY	Protestant		Muruli		YES	Married	21	MALE	YES	Farmer		Teacher		Solar energy		Permanent	Finished floor/ cement	Finished roofing eg iron sheets,	Burnt bricks with cement	NO	YES	NO	NO	NO	NO	NO	YES	YES	NO	YES	YES	NO	YES	YES	YES	NO	NO	NO	NO	NO	YES
299	RURAL	NAKASONGOLA	WABINYONYI	MACCUMU	46	PRIMARY	Catholic		Muruli		YES	Married	20	MALE	YES	Farmer		Small business		Solar energy		Permanent	Finished floor/ cement	Finished roofing eg iron sheets,	Burnt bricks with cement	NO	YES	NO	NO	NO	NO	NO	YES	YES	NO	YES	YES	YES	YES	YES	YES	NO	NO	NO	NO	NO	YES
301	RURAL	NAKASONGOLA	WABINYONYI	MACCUMU	45	PRIMARY	Pentecostal		Muruli		YES	Married	17	MALE	YES	Small business		Small business		Solar energy		Semi permanemt	Natural floor	Finished roofing eg iron sheets,	Burnt bricks with cement	NO	YES	NO	NO	NO	NO	NO	YES	YES	NO	YES	NO	NO	YES	YES	YES	NO	NO	NO	NO	NO	YES	2
302	RURAL	NAKASONGOLA	WABINYONYI	MACCUMU	25	O LEVEL	Muslim		Muruli		YES	Married	17	MALE	YES	Farmer		Teacher		Solar energy		Permanent	Finished floor/ cement	Finished roofing eg iron sheets,	Burnt bricks with cement	NO	YES	YES	NO	NO	NO	NO	YES	YES	YES	YES	YES	YES	YES	YES	YES	YES	NO	NO	NO	NO	YES	2
303	RURAL	NAKASONGOLA	WABINYONYI	MACCUMU	49	PRIMARY	Protestant		Muruli		YES	Married	20	MALE	YES	Farmer		Teacher		Solar energy		Permanent	Finished floor/ cement	Finished roofing eg iron sheets,	Burnt bricks with cement	NO	YES	YES	NO	NO	NO	YES	YES	YES	YES	YES	NO	NO	YES	YES	YES	YES	YES	NO	NO	NO	YES
304	RURAL	NAKASONGOLA	WABINYONYI	MACCUMU	27	PRIMARY	Protestant		Muruli		YES	Married	17	MALE	YES	Farmer		Farmer		Solar energy		Temporary	Natural floor	Finished roofing eg iron sheets,	Unburnt bricks with mud	NO	YES	NO	NO	NO	NO	NO	YES	YES	NO	YES	NO	NO	YES	YES	YES	NO	NO	NO	NO	NO	YES
305	RURAL	NAKASONGOLA	WABINYONYI	MACCUMU	25	PRIMARY	Pentecostal		Muruli		YES	Married	23	MALE	YES	Farmer		Small business		other source of lighting	TORCH	Semi permanemt	Natural floor	Finished roofing eg iron sheets,	Burnt bricks with cement	NO	YES	NO	NO	NO	NO	NO	NO	YES	NO	YES	NO	NO	YES	YES	YES	NO	NO	NO	NO	NO	YES
306	RURAL	NAKASONGOLA	WABINYONYI	KAKONDI	25	PRIMARY	Catholic		Muruli		YES	Married	17	MALE	YES	Farmer		other occupation	MECHANIC	Solar energy		Permanent	Finished floor/ cement	Finished roofing eg iron sheets,	Burnt bricks with cement	NO	YES	NO	NO	NO	NO	NO	YES	YES	NO	YES	YES	NO	YES	YES	YES	NO	NO	NO	NO	NO	YES
307	RURAL	NAKASONGOLA	WABINYONYI	KAKONDI	27	PRIMARY	Protestant		Muruli		YES	Married	16	MALE	YES	Farmer		Farmer		Solar energy		Permanent	Natural floor	Finished roofing eg iron sheets,	Burnt bricks with cement	NO	YES	NO	NO	NO	NO	NO	YES	YES	NO	YES	NO	NO	YES	YES	YES	NO	NO	NO	NO	NO	YES
308	RURAL	NAKASONGOLA	WABINYONYI	KAKONDI	49	NO EDUCATION	Pentecostal		other tribe	MUKENYI	YES	Married	17	MALE	YES	Farmer		other occupation	MOTOR CYCLIST	other source of lighting	TORCH	Temporary	Natural floor	Finished roofing eg iron sheets,	Burnt bricks with mud	NO	NO	NO	NO	NO	NO	NO	NO	YES	NO	YES	NO	NO	NO	NO	NO	NO	NO	NO	NO	NO	NO
309	RURAL	NAKASONGOLA	WABINYONYI	KAKONDI	25	O LEVEL	Catholic		Muruli		YES	Married	18	MALE	YES	Farmer		Teacher		Solar energy		Semi permanemt	Natural floor	Finished roofing eg iron sheets,	Burnt bricks with cement	NO	YES	NO	NO	NO	NO	NO	YES	YES	NO	YES	NO	NO	YES	YES	YES	NO	NO	NO	NO	NO	YES	3
310	RURAL	NAKASONGOLA	WABINYONYI	KAKONDI	38	PRIMARY	Protestant		Muruli		YES	Married	21	MALE	YES	Farmer		Farmer		Solar energy		Permanent	Natural floor	Finished roofing eg iron sheets,	Burnt bricks with cement	NO	YES	NO	NO	NO	NO	NO	YES	YES	NO	YES	YES	YES	YES	YES	YES	NO	NO	NO	NO	NO	NO
311	RURAL	NAKASONGOLA	WABINYONYI	KAKONDI	49	PRIMARY	Protestant		other tribe	MUGWERE	YES	Married	15	MALE	YES	Farmer		Farmer		other source of lighting	TORCH	Semi permanemt	Finished floor/ cement	Finished roofing eg iron sheets,	Burnt bricks with cement	NO	YES	NO	NO	NO	NO	NO	YES	YES	NO	YES	NO	NO	YES	YES	YES	NO	NO	NO	NO	NO	YES
313	RURAL	NAKASONGOLA	WABINYONYI	KAKONDI	25	PRIMARY	Catholic		Muruli		YES	Married	16	MALE	YES	Farmer		other occupation	MOTORCYCLIST	Solar energy		Semi permanemt	Finished floor/ cement	Finished roofing eg iron sheets,	Burnt bricks with cement	NO	YES	YES	NO	NO	NO	NO	YES	YES	NO	YES	YES	YES	YES	YES	YES	YES	NO	NO	NO	YES	YES
314	RURAL	NAKASONGOLA	WABINYONYI	MACCUMU	30	O LEVEL	Protestant		Muruli		YES	Married	18	MALE	YES	Farmer		Small business		Keresone		Permanent	Natural floor	Finished roofing eg iron sheets,	Burnt bricks with cement	NO	YES	NO	NO	NO	NO	NO	YES	YES	YES	YES	YES	YES	YES	YES	YES	YES	NO	NO	NO	NO	YES
315	RURAL	NAKASONGOLA	WABINYONYI	MACCUMU	42	NO EDUCATION	Pentecostal		other tribe	MUNYORO	YES	Married	14	MALE	YES	Farmer		Farmer		Solar energy		Semi permanemt	Natural floor	Finished roofing eg iron sheets,	Unburnt bricks with mud	NO	YES	NO	NO	NO	NO	NO	YES	YES	NO	YES	NO	NO	YES	YES	YES	NO	NO	NO	NO	NO	YES
317	RURAL	NAKASONGOLA	WABINYONYI	KAKONDI	35	O LEVEL	Pentecostal		Muruli		YES	Married	19	MALE	YES	Farmer		Small business		Solar energy		Permanent	Finished floor/ cement	Finished roofing eg iron sheets,	Burnt bricks with cement	NO	YES	NO	NO	NO	NO	NO	YES	YES	NO	YES	YES	YES	YES	YES	YES	NO	NO	NO	NO	NO	YES
318	RURAL	NAKASONGOLA	WABINYONYI	KAKONDI	43	PRIMARY	Pentecostal		Muruli		YES	Married	17	MALE	YES	Farmer		Farmer		Solar energy		Temporary	Natural floor	Finished roofing eg iron sheets,	Burnt bricks with cement	NO	YES	NO	NO	NO	NO	NO	YES	YES	NO	YES	NO	NO	NO	YES	YES	NO	NO	NO	NO	NO	YES
319	RURAL	NAKASONGOLA	NABISWERA	IGULUKA /MOONE	25	O LEVEL	SDA		Muruli		YES	Married	13	MALE	NO	Farmer		Farmer		Solar energy		Temporary	Natural floor	Natural roofing eg grass	Unburnt bricks with mud	NO	YES	NO	NO	NO	NO	NO	YES	YES	NO	NO	YES	NO	NO	NO	YES	YES	NO	NO	NO	NO	NO
320	RURAL	NAKASONGOLA	NABISWERA	IGULUKA /MOONE	25	PRIMARY	Protestant		Muruli		YES	Married	20	MALE	NO	Farmer		Farmer		Solar energy		Temporary	Natural floor	Natural roofing eg grass	Unburnt bricks with mud	NO	YES	NO	NO	NO	NO	NO	YES	YES	NO	YES	YES	YES	YES	YES	YES	NO	NO	NO	NO	NO	YES
321	RURAL	NAKASONGOLA	NABISWERA	IGULUKA /MOONE	25	A LEVEL	SDA		other tribe	ALUR	YES	Married	20	MALE	YES	Teacher		Not employed		Solar energy		Temporary	Natural floor	Natural roofing eg grass	Poles with mud	NO	YES	NO	NO	NO	NO	NO	YES	YES	YES	YES	YES	YES	YES	YES	YES	NO	NO	NO	NO	NO	YES
322	RURAL	NAKASONGOLA	NABISWERA	IGULUKA /MOONE	25	PRIMARY	Protestant		Muruli		YES	Married	20	MALE	NO	Farmer		Farmer		Solar energy		Temporary	Natural floor	Natural roofing eg grass	Poles with mud	NO	YES	NO	NO	NO	NO	NO	YES	YES	NO	YES	YES	YES	YES	YES	YES	NO	NO	NO	NO	NO	YES
323	RURAL	NAKASONGOLA	NABISWERA	IGULUKA /MOONE	31	PRIMARY	Pentecostal		other tribe	MUGISHU	YES	Married	19	MALE	NO	Farmer		Farmer		Solar energy		Permanent	Finished floor/ cement	Finished roofing eg iron sheets,	Burnt bricks with cement	NO	YES	NO	NO	NO	NO	NO	YES	YES	YES	YES	YES	YES	YES	YES	YES	YES	NO	NO	NO	NO	YES	2
324	RURAL	NAKASONGOLA	NABISWERA	IGULUKA /MOONE	36	PRIMARY	Pentecostal		other tribe	ACHOLI	YES	Married	16	MALE	YES	Small business		Farmer		other source of lighting	TORCH	Temporary	Natural floor	Natural roofing eg grass	Poles with mud	NO	YES	NO	NO	NO	NO	NO	YES	NO	NO	NO	NO	NO	YES	NO	NO	NO	NO	NO	NO	YES	YES
325	RURAL	NAKASONGOLA	NABISWERA	IGULUKA /MOONE	31	PRIMARY	Catholic		other tribe	LUGUBARA	YES	Married	20	MALE	NO	Farmer		other occupation	FISHERMAN	other source of lighting	TORCH	Temporary	Natural floor	Natural roofing eg grass	Poles with mud	NO	NO	NO	NO	NO	NO	NO	YES	YES	NO	YES	YES	YES	YES	YES	NO	NO	NO	NO	NO	NO	YES
326	RURAL	NAKASONGOLA	NABISWERA	IGULUKA /MOONE	40	PRIMARY	Protestant		Muruli		YES	Married	17	MALE	YES	Farmer		Farmer		Solar energy		Semi permanemt	Natural floor	Finished roofing eg iron sheets,	Burnt bricks with cement	NO	YES	NO	NO	NO	NO	NO	YES	YES	NO	YES	NO	NO	YES	YES	YES	YES	NO	NO	NO	NO	YES
328	RURAL	NAKASONGOLA	WABINYONYI	KAKONDI	38	PRIMARY	Pentecostal		Muruli		YES	Married	14	MALE	YES	Farmer		other occupation	BUILDER	Solar energy		Semi permanemt	Finished floor/ cement	Finished roofing eg iron sheets,	Burnt bricks with cement	NO	YES	NO	NO	NO	NO	NO	YES	YES	NO	NO	NO	NO	YES	YES	NO	NO	NO	NO	NO	NO	YES	2
329	RURAL	NAKASONGOLA	WABINYONYI	KAKONDI	35	PRIMARY	Protestant		Muruli		YES	Married	18	MALE	YES	Small business		Farmer		Solar energy		Permanent	Natural floor	Finished roofing eg iron sheets,	Burnt bricks with cement	NO	YES	NO	NO	NO	NO	NO	YES	YES	NO	YES	NO	NO	YES	YES	YES	NO	NO	NO	NO	NO	YES	2
330	URBAN	WAKISO	WABINYONYI	KAKONDI	25	PRIMARY	Pentecostal		Muruli		YES	Married	17	MALE	YES	Farmer		Small business		Solar energy		Permanent	Natural floor	Finished roofing eg iron sheets,	Burnt bricks with cement	NO	YES	NO	NO	NO	NO	NO	YES	YES	NO	YES	NO	NO	YES	YES	YES	NO	NO	NO	NO	NO	YES
334	RURAL	NAKASONGOLA	WABINYONYI	KAKONDI	32	PRIMARY	Catholic		Muruli		YES	Married	16	MALE	YES	Farmer		Small business		Solar energy		Semi permanemt	Finished floor/ cement	Finished roofing eg iron sheets,	Burnt bricks with cement	NO	YES	NO	NO	NO	NO	NO	YES	YES	NO	YES	NO	NO	YES	YES	NO	NO	NO	NO	NO	NO	NO
335	RURAL	NAKASONGOLA	WABINYONYI	KAKONDI	27	PRIMARY	Catholic		Muganda		YES	Married	22	MALE	YES	Farmer		Small business		Solar energy		Semi permanemt	Finished floor/ cement	Finished roofing eg iron sheets,	Burnt bricks with cement	NO	YES	NO	NO	NO	NO	NO	YES	YES	NO	YES	NO	NO	YES	YES	YES	YES	NO	NO	NO	NO	YES
336	RURAL	NAKASONGOLA	WABINYONYI	KAKONDI	30	O LEVEL	Catholic		Muruli		YES	Married	17	MALE	YES	other profession	TAILOR	Farmer		Solar energy		Semi permanemt	Finished floor/ cement	Finished roofing eg iron sheets,	Burnt bricks with cement	NO	YES	NO	NO	NO	NO	NO	YES	YES	NO	YES	NO	NO	YES	YES	YES	NO	NO	NO	NO	NO	NO
339	RURAL	NAKASONGOLA	WABINYONYI	KAKONDI	25	PRIMARY	Catholic		Muganda		YES	Married	23	MALE	YES	Farmer		Small business		other source of lighting	TORCH	Permanent	Finished floor/ cement	Finished roofing eg iron sheets,	Burnt bricks with cement	NO	YES	NO	NO	NO	NO	NO	YES	YES	NO	YES	NO	NO	YES	YES	YES	YES	NO	NO	NO	NO	NO
340	RURAL	NAKASONGOLA	WABINYONYI	KAKONDI	36	PRIMARY	Protestant		Munyankole		YES	Married	15	MALE	YES	Small business		Small business		Keresone		Semi permanemt	Finished floor/ cement	Finished roofing eg iron sheets,	Burnt bricks with cement	NO	YES	NO	NO	NO	NO	NO	NO	YES	NO	NO	NO	NO	NO	YES	NO	NO	NO	NO	NO	NO	NO
341	RURAL	NAKASONGOLA	WABINYONYI	KAKONDI	26	O LEVEL	Pentecostal		Munyankole		YES	Married	19	MALE	YES	Small business		Small business		Keresone		Semi permanemt	Finished floor/ cement	Finished roofing eg iron sheets,	Burnt bricks with cement	NO	YES	NO	NO	NO	NO	NO	YES	YES	NO	YES	NO	NO	YES	NO	NO	NO	NO	NO	NO	NO	NO
342	RURAL	NAKASONGOLA	WABINYONYI	KAKONDI	38	O LEVEL	SDA		Muruli		YES	Married	19	FEMALE	YES	Farmer		Farmer		Solar energy		Permanent	Finished floor/ cement	Finished roofing eg iron sheets,	Burnt bricks with cement	NO	YES	NO	NO	NO	NO	NO	YES	YES	NO	YES	NO	NO	YES	YES	YES	NO	NO	NO	NO	NO	YES
343	RURAL	NAKASONGOLA	WABINYONYI	SASIRA	25	O LEVEL	Protestant		other tribe	ITESO	YES	Married	22	MALE	NO	Housewife		Teacher		HEP		Permanent	Finished floor/ cement	Finished roofing eg iron sheets,	Burnt bricks with cement	YES	NO	YES	NO	NO	NO	YES	YES	YES	YES	YES	YES	YES	YES	YES	NO	NO	NO	NO	NO	NO	YES
345	RURAL	NAKASONGOLA	WABINYONYI	SASIRA	31	PRIMARY	Pentecostal		Muruli		YES	Married	15	MALE	YES	Farmer		Teacher		Keresone		Permanent	Finished floor/ cement	Finished roofing eg iron sheets,	Burnt bricks with cement	NO	YES	NO	NO	NO	NO	NO	YES	YES	NO	YES	YES	YES	YES	YES	YES	NO	NO	NO	NO	NO	YES
346	RURAL	NAKASONGOLA	WABINYONYI	SASIRA	31	PRIMARY	Muslim		Muruli		YES	Married	19	MALE	YES	Small business		Farmer		other source of lighting	TORCH	Semi permanemt	Finished floor/ cement	Finished roofing eg iron sheets,	Burnt bricks with cement	NO	YES	NO	NO	NO	NO	NO	YES	NO	NO	NO	NO	NO	NO	YES	YES	NO	NO	NO	NO	NO	NO
347	RURAL	NAKASONGOLA	WABINYONYI	SASIRA	29	O LEVEL	Protestant		Muruli		YES	Married	20	MALE	YES	Small business		Farmer		Solar energy		Permanent	Finished floor/ cement	Finished roofing eg iron sheets,	Burnt bricks with cement	NO	YES	NO	NO	NO	YES	NO	YES	YES	NO	YES	YES	YES	YES	YES	YES	NO	NO	NO	NO	NO	NO
349	RURAL	NAKASONGOLA	WABINYONYI	SASIRA	29	PRIMARY	Pentecostal		Muruli		YES	Married	23	MALE	YES	Farmer		Farmer		Solar energy		Permanent	Finished floor/ cement	Finished roofing eg iron sheets,	Burnt bricks with cement	NO	YES	NO	NO	NO	NO	NO	YES	YES	NO	YES	NO	NO	YES	YES	YES	NO	YES	NO	NO	NO	YES
350	RURAL	NAKASONGOLA	WABINYONYI	SASIRA	40	PRIMARY	Muslim		Muganda		YES	Married	19	MALE	YES	Farmer		Farmer		Solar energy		Semi permanemt	Finished floor/ cement	Finished roofing eg iron sheets,	Burnt bricks with cement	NO	YES	NO	NO	NO	NO	NO	YES	YES	NO	YES	NO	NO	YES	YES	YES	NO	NO	NO	NO	NO	YES
353	RURAL	NAKASONGOLA	WABINYONYI	SASIRA	28	PRIMARY	Pentecostal		Munyankole		YES	Married	19	MALE	YES	Farmer		Farmer		Keresone		Permanent	Finished floor/ cement	Finished roofing eg iron sheets,	Burnt bricks with cement	NO	YES	NO	NO	NO	NO	NO	YES	YES	NO	YES	NO	NO	YES	YES	NO	NO	NO	NO	NO	NO	NO
354	RURAL	NAKASONGOLA	WABINYONYI	SASIRA	25	PRIMARY	Pentecostal		Muganda		YES	Married	21	MALE	NO	Small business		Small business		HEP		Semi permanemt	Finished floor/ cement	Finished roofing eg iron sheets,	Burnt bricks with cement	YES	YES	NO	NO	NO	NO	NO	YES	YES	NO	YES	YES	YES	YES	YES	YES	NO	NO	NO	NO	NO	NO
355	RURAL	NAKASONGOLA	WABINYONYI	SASIRA	36	O LEVEL	Pentecostal		Muruli		YES	Married	17	FEMALE	YES	Farmer		Small business		Solar energy		Permanent	Finished floor/ cement	Finished roofing eg iron sheets,	Burnt bricks with cement	NO	YES	NO	NO	NO	NO	NO	YES	YES	YES	YES	YES	YES	YES	YES	YES	YES	NO	NO	NO	NO	YES	1
356	RURAL	NAKASONGOLA	WABINYONYI	SASIRA	46	PRIMARY	Protestant		Muruli		YES	Married	23	MALE	YES	Farmer		Farmer		Keresone		Semi permanemt	Natural floor	Finished roofing eg iron sheets,	Burnt bricks with cement	NO	YES	NO	NO	NO	NO	NO	YES	YES	NO	YES	YES	YES	NO	YES	YES	NO	NO	NO	NO	NO	YES
357	RURAL	NAKASONGOLA	WABINYONYI	SASIRA	25	A LEVEL	Muslim		Muruli		YES	Married	23	MALE	YES	Farmer		Small business		Solar energy		Permanent	Finished floor/ cement	Finished roofing eg iron sheets,	Burnt bricks with cement	NO	YES	NO	NO	NO	NO	NO	YES	YES	NO	YES	YES	YES	YES	YES	YES	NO	NO	NO	NO	NO	YES
358	RURAL	NAKASONGOLA	NANSANA	7/8 WARD	38	O LEVEL	Protestant		Musoga		YES	Married	19	MALE	YES	Small business		Not employed		Solar energy		Permanent	Finished floor/ cement	Finished roofing eg iron sheets,	Cement	YES	YES	YES	NO	NO	YES	YES	YES	YES	YES	YES	YES	YES	YES	YES	YES	NO	NO	NO	NO	NO	YES
359	RURAL	NAKASONGOLA	NANSANA	NABWERU SOUTH	30	O LEVEL	Protestant		Muganda		YES	Married	19	MALE	NO	Housewife		other occupation	DRIVER	HEP		Permanent	Finished floor/ cement	Finished roofing eg iron sheets,	Burnt bricks with cement	YES	NO	YES	NO	NO	NO	YES	YES	YES	YES	YES	YES	YES	NO	YES	NO	NO	NO	YES	NO	NO	NO
360	RURAL	NAKASONGOLA	NANSANA	NABWERU SOUTH	31	NO EDUCATION	Pentecostal		other tribe	MUNYARWANDA	YES	Married	27	MALE	NO	Housewife		Small business		HEP		Permanent	Finished floor/ cement	Finished roofing eg iron sheets,	Burnt bricks with cement	YES	NO	YES	NO	NO	NO	YES	YES	YES	YES	YES	YES	YES	YES	YES	NO	NO	NO	NO	NO	NO	NO
361	URBAN	WAKISO	BWEYOGERERE	KAZINGA MAIN	28	O LEVEL	Catholic		Muganda		YES	Married	18	MALE	NO	Housewife		other occupation	WELDING	HEP		Permanent	Finished floor/ cement	Finished roofing eg iron sheets,	Cement	YES	NO	NO	NO	NO	NO	NO	YES	YES	NO	YES	NO	NO	NO	YES	NO	NO	NO	NO	NO	NO	NO
362	URBAN	WAKISO	BWEYOGERERE	KAZINGA MAIN	40	UNIVERSITY	Catholic		other tribe	JAPADHOLA	YES	Married	34	MALE	NO	Housewife		other occupation	DRIVER	HEP		Permanent	Finished floor/ cement	Finished roofing eg iron sheets,	Cement	YES	YES	NO	NO	NO	YES	NO	YES	YES	YES	YES	NO	YES	YES	NO	NO	NO	YES	NO	NO	YES	YES		6
363	URBAN	WAKISO	BWEYOGERERE	KAZINGA MAIN	27	O LEVEL	Protestant		other tribe	ITESO	YES	Married	25	MALE	YES	other profession	HAIR MAKING FACTORY	Health professional		HEP		Semi permanemt	Finished floor/ cement	Finished roofing eg iron sheets,	Cement	YES	YES	NO	NO	NO	NO	NO	YES	NO	YES	NO	NO	NO	NO	YES	NO	NO	NO	NO	NO	NO	NO
364	URBAN	WAKISO	BWEYOGERERE	KAZINGA MAIN	28	O LEVEL	Pentecostal		other tribe	MUGISHU	YES	Married	18	MALE	YES	Small business		other occupation	DRIVER	HEP		Permanent	Finished floor/ cement	Finished roofing eg iron sheets,	Cement	YES	YES	YES	NO	NO	NO	NO	YES	YES	NO	YES	NO	NO	YES	YES	NO	NO	NO	NO	NO	NO	NO
365	URBAN	WAKISO	BWEYOGERERE	KAZINGA MAIN	32	O LEVEL	Catholic		other tribe	MUNYORO	YES	Married	20	MALE	YES	Small business		other occupation	TECHNICIAN	HEP		Permanent	Finished floor/ cement	Finished roofing eg iron sheets,	Burnt bricks with cement	YES	YES	NO	NO	NO	NO	NO	YES	YES	NO	NO	YES	YES	NO	YES	NO	YES	NO	NO	NO	NO	YES
366	URBAN	WAKISO	BWEYOGERERE	KAZINGA MAIN	28	UNIVERSITY	Protestant		Munyankole		YES	Married	24	MALE	YES	Small business		Teacher		HEP		Permanent	Finished floor/ cement	Finished roofing eg iron sheets,	Burnt bricks with cement	YES	YES	YES	NO	YES	YES	YES	YES	YES	YES	YES	YES	NO	YES	YES	NO	NO	YES	NO	NO	NO	NO
368	URBAN	WAKISO	BWEYOGERER	KAZINGA MAIN	34	PRIMARY	Protestant		Musoga		YES	Married	20	MALE	YES	other profession	HAIR MAKING FACTORY	Farmer		HEP		Permanent	Finished floor/ cement	Finished roofing eg iron sheets,	Burnt bricks with cement	YES	YES	YES	NO	NO	NO	YES	YES	NO	NO	YES	YES	NO	YES	YES	NO	NO	NO	NO	NO	NO	YES	1
369	URBAN	WAKISO	BWEYOGERERE	KAZINGA MAIN	33	UNIVERSITY	Protestant		Munyankole		YES	Married	26	MALE	NO	Housewife		Small business		HEP		Permanent	Finished floor/ cement	Finished roofing eg iron sheets,	Cement	YES	YES	YES	NO	NO	NO	NO	YES	YES	YES	YES	YES	YES	NO	YES	NO	NO	NO	NO	NO	NO	NO
374	URBAN	WAKISO	BWEYOGERERE	KAZINGA MAIN	39	PRIMARY	Pentecostal		Muganda		YES	Married	14	MALE	YES	Farmer		Farmer		HEP		Permanent	Finished floor/ cement	Finished roofing eg iron sheets,	Burnt bricks with cement	YES	YES	YES	NO	YES	NO	NO	NO	YES	NO	YES	NO	YES	NO	YES	NO	NO	NO	NO	NO	NO	YES
375	URBAN	WAKISO	BWEYOGERERE	KAZINGA MAIN	35	O LEVEL	Pentecostal		Musoga		YES	Married	32	MALE	YES	other profession	HAIR FACTORY	other occupation	DRIVER	HEP		Permanent	Finished floor/ cement	Finished roofing eg iron sheets,	Cement	YES	NO	YES	NO	NO	NO	NO	NO	NO	YES	NO	YES	NO	NO	NO	NO	NO	NO	NO	NO	NO	NO
377	URBAN	WAKISO	BWEYOGERERE	KAZINGA MAIN	36	O LEVEL	Muslim		Musoga		YES	Married	26	MALE	NO	Housewife		other occupation	BUILDER	HEP		Permanent	Natural floor	Finished roofing eg iron sheets,	Burnt bricks with cement	YES	YES	YES	NO	NO	NO	YES	YES	YES	YES	YES	YES	YES	NO	YES	NO	NO	NO	NO	NO	NO	YES
378	URBAN	WAKISO	BWEYOGERERE	KAZINGA MAIN	34	O LEVEL	Pentecostal		other tribe	MUNYARWANDA	YES	Married	22	MALE	NO	Housewife		other occupation	SOLDIER	HEP		Permanent	Finished floor/ cement	Finished roofing eg iron sheets,	Cement	YES	YES	YES	NO	NO	NO	NO	YES	NO	YES	YES	YES	YES	YES	YES	YES	NO	NO	YES	NO	NO	YES		5
380	RURAL	NAKASONGOLA	NANSANA	NABWERU SOUTH	25	O LEVEL	Catholic		Muganda		YES	Married	23	MALE	NO	Small business		other occupation	MECHANIC	HEP		Permanent	Finished floor/ cement	Finished roofing eg iron sheets,	Burnt bricks with cement	YES	NO	YES	NO	NO	NO	NO	YES	YES	NO	YES	NO	NO	NO	YES	NO	YES	NO	NO	NO	NO	NO
382	RURAL	NAKASONGOLA	NANSANA	NABWERU SOUTH	34	NO EDUCATION	Protestant		other tribe	MUTORO	YES	Married	18	MALE	YES	other profession	HAIR DRESSING	Small business		HEP		Permanent	Finished floor/ cement	Finished roofing eg iron sheets,	Burnt bricks with cement	YES	NO	YES	NO	NO	NO	YES	YES	YES	YES	YES	YES	YES	YES	YES	NO	NO	NO	NO	NO	NO	YES	4
383	RURAL	NAKASONGOLA	NANSANA	NABWERU SOUTH	30	A LEVEL	Catholic		Muganda		YES	Married	18	MALE	NO	Small business		other occupation	COMPOUND DESIGNER	HEP		Permanent	Finished floor/ cement	Finished roofing eg iron sheets,	Burnt bricks with cement	YES	YES	NO	NO	NO	NO	NO	YES	YES	NO	YES	NO	NO	NO	YES	NO	NO	NO	NO	NO	NO	NO
385	RURAL	NAKASONGOLA	NANSANA	NABWERU SOUTH	33	O LEVEL	Muslim		Musoga		YES	Married	20	MALE	NO	Housewife		other occupation	DRIVER	HEP		Permanent	Finished floor/ cement	Finished roofing eg iron sheets,	Burnt bricks with cement	YES	NO	YES	NO	NO	NO	YES	YES	YES	YES	YES	YES	NO	YES	NO	YES	NO	NO	NO	NO	NO	NO
386	RURAL	NAKASONGOLA	NANSANA	NABWERU SOUTH	30	O LEVEL	Muslim		Muganda		YES	Married	19	MALE	NO	other profession	TAILOR	other occupation	BUILDER	HEP		Permanent	Finished floor/ cement	Finished roofing eg iron sheets,	Burnt bricks with cement	NO	YES	NO	NO	NO	NO	NO	NO	YES	NO	NO	NO	NO	YES	YES	NO	NO	NO	NO	NO	NO	NO
387	RURAL	NAKASONGOLA	NANSANA	NABWERU SOUTH	48	O LEVEL	Muslim		Muganda		YES	Married		MALE	YES	Small business		other occupation	DRIVER	HEP		Permanent	Finished floor/ cement	Finished roofing eg iron sheets,	Burnt bricks with cement	YES	YES	NO	NO	NO	NO	NO	NO	NO	NO	NO	NO	NO	YES	NO	NO	NO	NO	NO	NO	NO	NO
390	RURAL	NAKASONGOLA	NANSANA	NABWERU SOUTH	34	O LEVEL	Muslim		Muganda		YES	Married	23	MALE	NO	Housewife		Small business		HEP		Permanent	Natural floor	Finished roofing eg iron sheets,	Burnt bricks with cement	YES	NO	YES	NO	NO	NO	NO	YES	YES	YES	YES	NO	NO	NO	YES	NO	NO	NO	NO	NO	NO	NO
391	RURAL	NAKASONGOLA	NANSANA	NABWERU SOUTH	28	O LEVEL	Catholic		Muganda		YES	Married	23	MALE	YES	Small business		other occupation	MIDDLEMAN	HEP		Permanent	Finished floor/ cement	Finished roofing eg iron sheets,	Burnt bricks with cement	YES	NO	YES	NO	NO	NO	YES	YES	YES	YES	YES	NO	NO	YES	YES	NO	NO	NO	NO	NO	NO	NO
392	RURAL	NAKASONGOLA	NANSANA	NABWERU SOUTH	27	O LEVEL	Muslim		Muganda		YES	Married	20	MALE	YES	Small business		Small business		HEP		Permanent	Finished floor/ cement	Finished roofing eg iron sheets,	Burnt bricks with cement	YES	NO	NO	NO	NO	NO	NO	NO	NO	NO	NO	NO	NO	NO	NO	NO	YES	NO	NO	NO	NO	NO
393	RURAL	NAKASONGOLA	NANSANA	NABWERU SOUTH	26	O LEVEL	Muslim		Muganda		YES	Married	15	MALE	NO	Housewife		other occupation	DRIVER	HEP		Permanent	Finished floor/ cement	Finished roofing eg iron sheets,	Burnt bricks with cement	YES	YES	YES	NO	NO	NO	NO	YES	YES	YES	YES	YES	NO	NO	YES	NO	NO	NO	NO	NO	NO	NO
394	RURAL	NAKASONGOLA	NANSANA	NABWERU SOUTH	31	PRIMARY	Catholic		other tribe	MUNYARWANDA	YES	Married	15	MALE	NO	Small business		Small business		HEP		Permanent	Finished floor/ cement	Finished roofing eg iron sheets,	Burnt bricks with cement	YES	NO	YES	NO	NO	NO	NO	YES	NO	YES	YES	NO	NO	YES	YES	NO	NO	NO	NO	NO	NO	NO
395	RURAL	NAKASONGOLA	NANSANA	NABWERU SOUTH	29	PRIMARY	Catholic		Muganda		YES	Married	18	MALE	NO	Housewife		other occupation	MOTOR CYCLIST	HEP		Permanent	Finished floor/ cement	Finished roofing eg iron sheets,	Burnt bricks with cement	YES	YES	YES	YES	YES	YES	YES	YES	YES	YES	YES	YES	NO	YES	YES	NO	YES	NO	NO	NO	NO	NO
396	RURAL	NAKASONGOLA	NANSANA	NABWERU SOUTH	30	O LEVEL	Catholic		other tribe	MUNYORO	YES	Married	20	MALE	NO	Housewife		other occupation	POLICEMAN	HEP		Permanent	Finished floor/ cement	Finished roofing eg iron sheets,	Burnt bricks with cement	YES	YES	NO	NO	NO	NO	NO	NO	YES	YES	YES	NO	NO	YES	YES	NO	NO	NO	NO	NO	NO	NO
397	RURAL	NAKASONGOLA	NANSANA	NABWERU SOUTH	25	NO EDUCATION	Muslim		Muganda		YES	Married	19	MALE	NO	Housewife		Small business		HEP		Permanent	Finished floor/ cement	Finished roofing eg iron sheets,	Burnt bricks with cement	YES	YES	NO	NO	NO	NO	NO	NO	NO	NO	YES	NO	NO	NO	NO	NO	NO	NO	NO	NO	NO	NO
398	RURAL	NAKASONGOLA	NANSANA	NABWERU SOUTH	25	O LEVEL	Catholic		Muganda		YES	Married	18	MALE	NO	Small business		Small business		Keresone		Semi permanemt	Natural floor	Finished roofing eg iron sheets,	Unburnt bricks with mud	NO	NO	NO	NO	NO	NO	NO	YES	YES	YES	YES	NO	NO	NO	YES	NO	NO	NO	NO	NO	NO	NO
399	RURAL	NAKASONGOLA	NANSANA	NABWERU SOUTH	44	TERTIARY	Protestant		Muganda		YES	Married	27	MALE	YES	other profession	ACCOUNTANT	other occupation	VETERINARY DOCTOR	HEP		Permanent	Finished floor/ cement	Finished roofing eg iron sheets,	Burnt bricks with cement	YES	YES	YES	NO	NO	NO	YES	YES	YES	YES	YES	YES	YES	YES	YES	YES	NO	NO	NO	NO	NO	NO
400	RURAL	NAKASONGOLA	NANSANA	NABWERU SOUTH	35	UNIVERSITY	Protestant		other tribe	MUTORO	YES	Married	25	MALE	YES	Teacher		Small business		HEP		Permanent	Finished floor/ cement	Finished roofing eg iron sheets,	Burnt bricks with cement	YES	YES	NO	NO	NO	NO	YES	YES	YES	YES	YES	YES	YES	YES	YES	NO	NO	NO	NO	NO	NO	NO
401	RURAL	NAKASONGOLA	NANSANA	NABWERU SOUTH	35	O LEVEL	Muslim		other tribe	MUTORO	YES	Married	17	MALE	NO	Housewife		Small business		HEP		Permanent	Finished floor/ cement	Finished roofing eg iron sheets,	Burnt bricks with cement	YES	NO	YES	NO	NO	NO	YES	YES	YES	YES	YES	YES	NO	YES	YES	NO	NO	NO	NO	NO	NO	NO
403	RURAL	NAKASONGOLA	LWABIYATA	KAMULI	46	PRIMARY	Pentecostal		Muruli		YES	Married	20	MALE	YES	Farmer		Farmer		Solar energy		Permanent	Natural floor	Finished roofing eg iron sheets,	Burnt bricks with cement	NO	YES	NO	NO	NO	NO	NO	YES	YES	NO	YES	NO	NO	YES	YES	YES	YES	NO	YES	NO	NO	YES
404	RURAL	NAKASONGOLA	LWABIYATA	KAMULI	28	O LEVEL	Catholic		other tribe	MUNYORO	YES	Married	23	MALE	YES	Farmer		Farmer		Solar energy		Semi permanemt	Natural floor	Natural roofing eg grass	Unburnt bricks with mud	NO	YES	NO	NO	NO	NO	NO	NO	YES	NO	YES	YES	NO	YES	YES	YES	NO	NO	NO	NO	NO	YES	2
405	RURAL	NAKASONGOLA	LWABIYATA	KAMULI	48	NO EDUCATION	Protestant		Muruli		YES	Married	21	MALE	YES	Farmer		Farmer		Solar energy		Semi permanemt	Natural floor	Finished roofing eg iron sheets,	Burnt bricks with cement	NO	YES	NO	NO	NO	NO	NO	NO	YES	NO	YES	NO	NO	YES	YES	YES	NO	NO	NO	NO	NO	YES
406	RURAL	NAKASONGOLA	LWABIYATA	KAMULI	34	PRIMARY	Pentecostal		Muruli		YES	Married	18	MALE	YES	Farmer		Farmer		Solar energy		Temporary	Natural floor	Finished roofing eg iron sheets,	Unburnt bricks with plaster	NO	YES	NO	NO	NO	NO	NO	NO	YES	NO	YES	NO	NO	YES	YES	YES	NO	NO	NO	NO	NO	YES
407	RURAL	NAKASONGOLA	LWABIYATA	KAMULI	35	O LEVEL	Pentecostal		other tribe	MUTORO	YES	Married	20	MALE	YES	Teacher		Farmer		Solar energy		Permanent	Finished floor/ cement	Finished roofing eg iron sheets,	Burnt bricks with cement	NO	YES	NO	NO	NO	NO	NO	YES	YES	YES	YES	YES	YES	YES	YES	YES	NO	NO	NO	NO	NO	YES	4
408	RURAL	NAKASONGOLA	LWABIYATA	KAMULI	28	UNIVERSITY	Pentecostal		Muruli		YES	Married	20	MALE	YES	Farmer		Small business		Solar energy		Permanent	Finished floor/ cement	Finished roofing eg iron sheets,	Burnt bricks with cement	NO	YES	NO	NO	NO	NO	NO	YES	YES	NO	YES	YES	NO	YES	YES	YES	YES	NO	NO	NO	NO	YES	4
409	RURAL	NAKASONGOLA	LWABIYATA	KAMULI	31	PRIMARY	Protestant		Muruli		YES	Married	18	MALE	YES	Housewife		Small business		other source of lighting	TORCH	Permanent	Natural floor	Finished roofing eg iron sheets,	Burnt bricks with cement	NO	YES	NO	NO	NO	NO	NO	NO	YES	NO	YES	YES	NO	NO	YES	YES	NO	NO	NO	NO	NO	YES
411	RURAL	NAKASONGOLA	LWABIYATA	KAMULI	26	PRIMARY	Pentecostal		Muruli		YES	Married	18	MALE	YES	Housewife		Farmer		Solar energy		Temporary	Natural floor	Natural roofing eg grass	Unburnt bricks with mud	NO	YES	NO	NO	NO	NO	NO	YES	YES	NO	YES	NO	NO	YES	YES	YES	NO	NO	NO	NO	NO	YES	1
412	RURAL	NAKASONGOLA	LWABIYATA	KAMULI	41	NO EDUCATION	Pentecostal		Muruli		YES	Married	19	FEMALE	YES	Farmer		Farmer		other source of lighting	TORCH	Temporary	Natural floor	Finished roofing eg iron sheets,	Burnt bricks with mud	NO	NO	NO	NO	NO	NO	NO	YES	YES	NO	YES	NO	NO	NO	YES	YES	NO	NO	NO	NO	NO	YES
413	RURAL	NAKASONGOLA	LWABIYATA	KAMULI	46	O LEVEL	Pentecostal		Muruli		YES	Married	18	MALE	YES	Farmer		Teacher		Solar energy		Semi permanemt	Natural floor	Finished roofing eg iron sheets,	Burnt bricks with cement	NO	YES	NO	NO	NO	NO	NO	YES	YES	NO	YES	YES	NO	YES	YES	YES	YES	NO	NO	NO	NO	YES	5
414	RURAL	NAKASONGOLA	LWABIYATA	KAMULI	31	O LEVEL	Protestant		Muruli		YES	Married	20	MALE	YES	Farmer		Small business		Solar energy		Permanent	Finished floor/ cement	Finished roofing eg iron sheets,	Burnt bricks with cement	NO	YES	YES	NO	NO	NO	NO	YES	YES	YES	YES	YES	YES	YES	YES	YES	YES	NO	NO	NO	NO	YES	2
416	RURAL	NAKASONGOLA	LWABIYATA	KAMULI	30	O LEVEL	Catholic		other tribe	LANGI	YES	Married	18	MALE	NO	Housewife		Farmer		Keresone		Temporary	Natural floor	Natural roofing eg grass	Poles with mud	NO	NO	NO	NO	NO	NO	NO	NO	YES	NO	YES	NO	NO	NO	YES	NO	NO	NO	NO	NO	NO	NO
417	RURAL	NAKASONGOLA	LWABIYATA	KAMULI	46	PRIMARY	Protestant		Muruli		YES	Married	20	MALE	NO	Housewife		Not employed		other source of lighting	BATTERY	Temporary	Natural floor	Natural roofing eg grass	Poles with mud	NO	NO	NO	NO	NO	NO	NO	NO	YES	NO	YES	NO	NO	NO	YES	NO	NO	NO	NO	NO	NO	NO
418	RURAL	NAKASONGOLA	LWABIYATA	KAMULI	26	PRIMARY	Pentecostal		Munyankole		YES	Married	16	MALE	NO	Housewife		Farmer		other source of lighting	TORCH	Semi permanemt	Natural floor	Natural roofing eg grass	Poles with mud	NO	NO	NO	NO	NO	NO	YES	YES	NO	YES	NO	NO	NO	YES	NO	NO	NO	NO	NO	NO	NO	NO
423	RURAL	NAKASONGOLA	LWABIYATA	KAMULI	26	O LEVEL	Protestant		Muruli		YES	Married	18	MALE	NO	Farmer		Farmer		Solar energy		Temporary	Natural floor	Natural roofing eg grass	Unburnt bricks with mud	NO	YES	NO	NO	NO	NO	NO	NO	YES	NO	YES	NO	NO	NO	YES	YES	NO	NO	NO	NO	NO	YES
424	RURAL	NAKASONGOLA	LWABIYATA	KAMULI	43	O LEVEL	Protestant		Muruli		YES	Married	18	MALE	NO	Farmer		Farmer		Solar energy		Semi permanemt	Finished floor/ cement	Finished roofing eg iron sheets,	Burnt bricks with cement	NO	YES	NO	NO	NO	NO	NO	YES	YES	NO	YES	YES	NO	NO	YES	YES	YES	NO	NO	NO	NO	YES		2
425	RURAL	NAKASONGOLA	LWABIYATA	NAKATOOGO	36	PRIMARY	Protestant		Muruli		YES	Married	20	MALE	YES	Farmer		Teacher		Solar energy		Permanent	Natural floor	Finished roofing eg iron sheets,	Burnt bricks with cement	NO	YES	NO	NO	NO	NO	NO	YES	YES	NO	YES	NO	YES	YES	YES	YES	YES	NO	NO	NO	NO	YES	3
426	RURAL	NAKASONGOLA	LWABIYATA	NAKATOOGO	44	PRIMARY	Protestant		Muruli		YES	Married	19	MALE	YES	Farmer		Farmer		Solar energy		Permanent	Natural floor	Finished roofing eg iron sheets,	Burnt bricks with cement	NO	YES	NO	NO	NO	NO	NO	YES	YES	NO	YES	YES	YES	YES	YES	YES	YES	NO	NO	NO	NO	YES	4
429	RURAL	NAKASONGOLA	LWABIYATA	NAKATOOGO	34	PRIMARY	Pentecostal		Muruli		YES	Married	17	MALE	YES	Farmer		Farmer		Keresone		Semi permanemt	Natural floor	Finished roofing eg iron sheets,	Unburnt bricks with plaster	NO	YES	NO	NO	NO	NO	NO	NO	YES	NO	YES	NO	NO	YES	YES	YES	NO	NO	NO	NO	NO	YES
430	RURAL	NAKASONGOLA	LWABIYATA	NAKATOOGO	34	PRIMARY	Protestant		Muruli		YES	Married	19	MALE	YES	Farmer		Farmer		Keresone		Permanent	Natural floor	Finished roofing eg iron sheets,	Burnt bricks with cement	NO	YES	NO	NO	NO	NO	NO	YES	YES	NO	YES	NO	NO	YES	YES	YES	NO	NO	NO	NO	NO	YES
431	RURAL	NAKASONGOLA	LWABIYATA	NAKATOOGO	38	PRIMARY	Protestant		Muruli		YES	Married	16	MALE	YES	Farmer		Farmer		Solar energy		Semi permanemt	Natural floor	Finished roofing eg iron sheets,	Burnt bricks with cement	NO	YES	NO	NO	NO	NO	NO	YES	YES	NO	YES	NO	NO	YES	YES	YES	YES	NO	NO	NO	NO	YES	4
432	RURAL	NAKASONGOLA	LWABIYATA	NAKATOOGO	40	PRIMARY	Catholic		Muruli		YES	Married	17	MALE	YES	Farmer		Farmer		Solar energy		Semi permanemt	Natural floor	Finished roofing eg iron sheets,	Burnt bricks with cement	NO	YES	NO	NO	NO	NO	NO	YES	YES	NO	YES	NO	NO	YES	YES	YES	NO	NO	NO	NO	NO	YES
433	RURAL	NAKASONGOLA	LWABIYATA	NAKATOOGO	37	PRIMARY	Protestant		Muruli		YES	Married	20	MALE	YES	Farmer		Farmer		Solar energy		Permanent	Natural floor	Finished roofing eg iron sheets,	Burnt bricks with cement	NO	NO	NO	NO	NO	NO	NO	YES	YES	NO	YES	NO	NO	YES	YES	YES	NO	NO	NO	NO	NO	YES	2
435	RURAL	NAKASONGOLA	LWABIYATA	NAKATOOGO	26	PRIMARY	Catholic		other tribe	KARAMAJONG	YES	Married	22	MALE	YES	Farmer		Small business		other source of lighting	TORCH	Temporary	Natural floor	Natural roofing eg grass	Unburnt bricks with mud	NO	YES	NO	NO	NO	NO	NO	NO	NO	NO	NO	NO	NO	NO	YES	YES	NO	NO	NO	NO	NO	NO
436	RURAL	NAKASONGOLA	NAKATOOGO	NAKATOOGO	26	O LEVEL	Pentecostal		Muruli		YES	Married	18	MALE	YES	Farmer		Small business		Solar energy		Semi permanemt	Natural floor	Natural roofing eg grass	Unburnt bricks with mud	NO	YES	NO	NO	NO	NO	NO	YES	YES	NO	YES	NO	NO	NO	YES	YES	NO	NO	NO	NO	NO	YES
437	RURAL	NAKASONGOLA	LWABIYATA	NAKATOOGO	40	PRIMARY	Protestant		Muruli		YES	Married	20	MALE	YES	Farmer		Small business		Solar energy		Semi permanemt	Natural floor	Natural roofing eg grass	Unburnt bricks with mud	NO	YES	NO	NO	NO	NO	NO	NO	NO	NO	YES	NO	NO	YES	YES	YES	NO	NO	NO	NO	NO	YES	4
438	RURAL	NAKASONGOLA	LWABIYATA	NAKATOOGO	46	PRIMARY	Protestant		Muruli		YES	Married	18	MALE	YES	Farmer		Farmer		Keresone		Semi permanemt	Natural floor	Finished roofing eg iron sheets,	Burnt bricks with cement	NO	YES	NO	NO	NO	NO	NO	YES	YES	NO	YES	NO	NO	YES	YES	NO	NO	NO	NO	NO	NO	YES	5
439	RURAL	NAKASONGOLA	LWABIYATA	NAKATOOGO	48	PRIMARY	Pentecostal		Muruli		YES	Married	23	MALE	YES	Farmer		Farmer		Solar energy		Permanent	Natural floor	Finished roofing eg iron sheets,	Burnt bricks with cement	NO	YES	NO	NO	NO	NO	NO	YES	YES	NO	YES	NO	NO	YES	YES	YES	YES	NO	NO	NO	NO	YES	2
440	RURAL	NAKASONGOLA	LWABIYATA	TUMBA	34	PRIMARY	Protestant		Muruli		YES	Married	18	MALE	YES	Farmer		Farmer		Solar energy		Permanent	Natural floor	Natural roofing eg grass	Burnt bricks with cement	NO	YES	NO	NO	NO	NO	NO	YES	YES	NO	YES	YES	NO	NO	YES	YES	NO	NO	NO	NO	NO	YES
441	RURAL	NAKASONGOLA	LWABIYATA	TUMBA	44	PRIMARY	Protestant		Muruli		YES	Married	25	MALE	YES	Farmer		Farmer		Solar energy		Semi permanemt	Finished floor/ cement	Finished roofing eg iron sheets,	Burnt bricks with cement	NO	YES	NO	NO	NO	NO	NO	NO	YES	NO	YES	NO	NO	YES	YES	YES	YES	NO	NO	NO	NO	YES		4
443	RURAL	NAKASONGOLA	LWABIYATA	TUMBA	46	PRIMARY	Protestant		Muruli		YES	Married	21	MALE	YES	Farmer		Farmer		Solar energy		Semi permanemt	Finished floor/ cement	Finished roofing eg iron sheets,	Burnt bricks with cement	NO	YES	NO	NO	NO	NO	NO	NO	YES	NO	YES	NO	NO	YES	YES	YES	YES	NO	NO	NO	NO	YES		2
444	RURAL	NAKASONGOLA	LWABIYATA	TUMBA	34	PRIMARY	Catholic		Muruli		YES	Married	22	MALE	YES	Farmer		Farmer		other source of lighting	TORCH	Permanent	Natural floor	Natural roofing eg grass	Unburnt bricks with mud	NO	YES	NO	NO	NO	NO	NO	YES	YES	NO	YES	NO	NO	YES	YES	YES	NO	NO	NO	NO	NO	YES
445	RURAL	NAKASONGOLA	LWABIYATA	TUMBA	36	PRIMARY	Protestant		Muruli		YES	Married	18	MALE	YES	Farmer		Small business		Solar energy		Permanent	Natural floor	Finished roofing eg iron sheets,	Burnt bricks with cement	NO	YES	NO	NO	NO	NO	NO	YES	YES	NO	YES	YES	YES	YES	YES	YES	YES	NO	NO	NO	NO	YES	4
446	RURAL	NAKASONGOLA	LWABIYATA	TUMBA	25	PRIMARY	Protestant		Muruli		YES	Married	19	MALE	YES	Farmer		Farmer		Solar energy		Semi permanemt	Natural floor	Natural roofing eg grass	Unburnt bricks with mud	NO	YES	NO	NO	NO	NO	NO	NO	YES	NO	YES	NO	NO	YES	YES	YES	NO	NO	NO	NO	NO	YES
448	RURAL	NAKASONGOLA	LWABIYATA	TUMBA	43	PRIMARY	Protestant		Muruli		YES	Married	18	MALE	NO	Housewife		Farmer		Solar energy		Permanent	Finished floor/ cement	Finished roofing eg iron sheets,	Burnt bricks with cement	NO	YES	YES	NO	NO	NO	NO	YES	YES	NO	YES	YES	YES	YES	YES	YES	NO	NO	NO	NO	NO	NO
449	RURAL	NAKASONGOLA	LWABIYATA	TUMBA	42	O LEVEL	Protestant		Muruli		YES	Married	18	FEMALE	YES	Farmer		Not employed		Keresone		Semi permanemt	Natural floor	Natural roofing eg grass	Unburnt bricks with mud	NO	YES	NO	NO	NO	NO	NO	YES	YES	NO	YES	NO	NO	NO	YES	YES	NO	NO	NO	NO	NO	NO
450	RURAL	NAKASONGOLA	LWABIYATA	TUMBA	31	O LEVEL	Protestant		Muruli		YES	Married	18	MALE	YES	Small business		Small business		Solar energy		Permanent	Finished floor/ cement	Finished roofing eg iron sheets,	Burnt bricks with cement	NO	YES	NO	NO	NO	NO	NO	YES	YES	YES	YES	YES	YES	NO	YES	YES	NO	NO	NO	NO	NO	NO
451	RURAL	NAKASONGOLA	LWABIYATA	TUMBA	28	NO EDUCATION	Muslim		Muruli		YES	Married	18	MALE	YES	Farmer		Small business		other source of lighting	TORCH	Temporary	Natural floor	Natural roofing eg grass	Poles with mud	NO	YES	NO	NO	NO	NO	NO	NO	YES	NO	NO	YES	NO	NO	NO	YES	NO	NO	NO	NO	NO	NO
452	RURAL	NAKASONGOLA	LWABIYATA	TUMBA	26	O LEVEL	Muslim		Muganda		YES	Married	18	MALE	NO	Farmer		Not employed		other source of lighting	TORCH	Temporary	Natural floor	Natural roofing eg grass	Poles with mud	NO	YES	NO	NO	NO	NO	NO	YES	YES	NO	YES	NO	NO	YES	YES	YES	NO	NO	NO	NO	NO	NO
454	RURAL	NAKASONGOLA	LWABIYATA	TUMBA	28	PRIMARY	Protestant		Muruli		YES	Married	20	MALE	YES	Farmer		Farmer		other source of lighting	TORCH	Temporary	Natural floor	Natural roofing eg grass	Poles with mud	NO	YES	NO	NO	NO	NO	NO	YES	YES	NO	YES	NO	NO	NO	YES	NO	NO	NO	NO	NO	NO	NO
457	RURAL	NAKASONGOLA	LWABIYATA	TUMBA	43	NO EDUCATION	Pentecostal		Muruli		YES	Married	18	MALE	YES	Farmer		Farmer		Solar energy		Semi permanemt	Natural floor	Finished roofing eg iron sheets,	Burnt bricks with mud	NO	YES	NO	NO	NO	NO	NO	YES	YES	NO	YES	NO	NO	YES	YES	YES	YES	NO	NO	NO	NO	YES
460	RURAL	NAKASONGOLA	LWABIYATA	TUMBA	45	PRIMARY	Protestant		Muruli		YES	Married	19	MALE	YES	Farmer		Not employed		Keresone		Semi permanemt	Natural floor	Finished roofing eg iron sheets,	Burnt bricks with cement	NO	YES	NO	NO	NO	NO	NO	NO	YES	NO	YES	YES	NO	YES	YES	YES	NO	NO	NO	NO	NO	YES	1
461	RURAL	NAKASONGOLA	LWABIYATA	TUMBA	45	PRIMARY	Protestant		Muruli		YES	Married	17	MALE	YES	Farmer		Small business		Solar energy		Semi permanemt	Natural floor	Finished roofing eg iron sheets,	Burnt bricks with cement	NO	YES	NO	NO	NO	NO	NO	YES	YES	NO	YES	NO	NO	NO	YES	YES	NO	NO	NO	NO	NO	YES
462	RURAL	NAKASONGOLA	LWABIYATA	TUMBA	35	PRIMARY	Pentecostal		other tribe	MUNYARWANDA	YES	Married	15	MALE	YES	Farmer		Farmer		Solar energy		Semi permanemt	Natural floor	Finished roofing eg iron sheets,	Burnt bricks with cement	NO	YES	NO	NO	NO	NO	NO	YES	YES	NO	YES	NO	NO	NO	YES	YES	YES	NO	NO	NO	NO	YES
463	RURAL	NAKASONGOLA	LWABIYATA	NAKATOOGO	26	O LEVEL	Protestant		Muruli		YES	Married	18	MALE	YES	Farmer		Small business		Solar energy		Permanent	Natural floor	Finished roofing eg iron sheets,	Burnt bricks with cement	NO	YES	NO	NO	NO	NO	NO	YES	YES	NO	YES	YES	NO	YES	YES	YES	NO	NO	NO	NO	NO	YES
464	RURAL	NAKASONGOLA	LWABIYATA	NAKATOOGO	28	O LEVEL	Pentecostal		Muruli		YES	Married	20	MALE	YES	Farmer		Small business		Solar energy		Semi permanemt	Natural floor	Finished roofing eg iron sheets,	Burnt bricks with cement	NO	YES	NO	NO	NO	NO	NO	YES	YES	NO	YES	NO	NO	NO	YES	YES	NO	NO	NO	NO	NO	NO
465	RURAL	NAKASONGOLA	LWABIYATA	NAKATOOGO	27	O LEVEL	Pentecostal		Muruli		YES	Married	19	MALE	YES	Farmer		Small business		Solar energy		Permanent	Natural floor	Finished roofing eg iron sheets,	Burnt bricks with cement	NO	YES	NO	NO	NO	NO	NO	NO	YES	NO	YES	YES	YES	YES	YES	YES	NO	NO	NO	NO	NO	YES	1
466	RURAL	NAKASONGOLA	LWABIYATA	NAKATOOGO	26	PRIMARY	Protestant		Muruli		YES	Married	20	MALE	YES	Farmer		Teacher		other source of lighting	TORCH	Permanent	Finished floor/ cement	Finished roofing eg iron sheets,	Burnt bricks with cement	NO	YES	NO	NO	NO	NO	NO	YES	YES	NO	YES	YES	NO	YES	YES	NO	NO	NO	NO	NO	NO	YES	3
467	RURAL	NAKASONGOLA	LWABIYATA	NAKATOOGO	28	PRIMARY	Pentecostal		Muruli		YES	Married	17	MALE	YES	Farmer		Small business		Solar energy		Permanent	Natural floor	Finished roofing eg iron sheets,	Burnt bricks with cement	NO	YES	NO	NO	NO	NO	NO	YES	YES	NO	YES	NO	NO	YES	YES	YES	YES	NO	NO	NO	NO	YES	2
469	RURAL	NAKASONGOLA	LWABIYATA	NAKATOOGO	31	O LEVEL	Pentecostal		Muruli		YES	Married	19	MALE	YES	Farmer		other occupation	MECHANIC	Solar energy		Semi permanemt	Natural floor	Finished roofing eg iron sheets,	Burnt bricks with cement	NO	YES	NO	NO	NO	NO	NO	YES	YES	NO	YES	NO	NO	YES	YES	YES	YES	NO	NO	NO	NO	YES
470	RURAL	NAKASONGOLA	LWABIYATA	NAKATOOGO	33	PRIMARY	Protestant		Munyankole		YES	Married	18	MALE	YES	Farmer		other occupation	MECHANIC	Solar energy		Permanent	Natural floor	Finished roofing eg iron sheets,	Burnt bricks with cement	NO	YES	NO	NO	NO	NO	NO	YES	YES	NO	YES	NO	NO	NO	YES	YES	YES	NO	NO	NO	NO	YES	1
472	RURAL	NAKASONGOLA	LWABIYATA	NAKATOOGO	36	PRIMARY	Pentecostal		Muruli		YES	Married	21	MALE	YES	Farmer		Farmer		Solar energy		Permanent	Natural floor	Finished roofing eg iron sheets,	Burnt bricks with cement	NO	YES	NO	NO	NO	NO	NO	YES	YES	NO	YES	NO	NO	NO	YES	YES	YES	NO	NO	NO	NO	YES
473	URBAN	WAKISO	NANSANA	NABWERU NORTH	33	O LEVEL	Pentecostal		Muganda		YES	Married	17	MALE	NO	Housewife		other occupation	FISHERMAN	HEP		Permanent	Finished floor/ cement	Finished roofing eg iron sheets,	Burnt bricks with cement	YES	NO	YES	NO	NO	NO	NO	YES	YES	NO	NO	NO	NO	YES	YES	NO	NO	NO	NO	NO	NO	NO
474	URBAN	WAKISO	NANSANA	NABWERU NORTH	34	NO EDUCATION	Protestant		Muganda		YES	Married	18	MALE	NO	Housewife		other occupation	SPORTS BETTING OFFICER	Keresone		Permanent	Natural floor	Finished roofing eg iron sheets,	Burnt bricks with cement	NO	NO	NO	NO	NO	NO	NO	YES	YES	YES	YES	NO	NO	NO	YES	NO	NO	NO	NO	NO	NO	NO
475	URBAN	WAKISO	NANSANA	NABWERU NORTH	26	O LEVEL	Catholic		other tribe	MUNYORO	YES	Married	14	MALE	YES	Small business		Small business		HEP		Permanent	Finished floor/ cement	Finished roofing eg iron sheets,	Burnt bricks with cement	YES	NO	YES	NO	NO	NO	NO	NO	NO	NO	NO	NO	NO	NO	YES	NO	NO	NO	NO	NO	NO	NO
477	URBAN	WAKISO	NANSANA	NABWERU NORTH	29	O LEVEL	Pentecostal		other tribe	MUNYARWANDA	YES	Married	16	MALE	NO	Housewife		Small business		Keresone		Permanent	Finished floor/ cement	Finished roofing eg iron sheets,	Burnt bricks with cement	NO	YES	NO	NO	NO	NO	NO	NO	NO	NO	NO	NO	NO	YES	YES	NO	NO	NO	NO	NO	NO	YES	23
478	URBAN	WAKISO	NANSANA	NABWERU NORTH	40	PRIMARY	Muslim		Munyankole		YES	Married	18	MALE	NO	Small business		Teacher		HEP		Permanent	Finished floor/ cement	Finished roofing eg iron sheets,	Burnt bricks with cement	YES	YES	YES	NO	YES	YES	YES	YES	YES	YES	YES	YES	YES	YES	YES	NO	NO	NO	NO	NO	NO	YES	80
479	URBAN	WAKISO	NANSANA	NABWERU NORTH	31	O LEVEL	Muslim		Munyankole		YES	Married	25	MALE	NO	Housewife		Health professional		HEP		Permanent	Finished floor/ cement	Finished roofing eg iron sheets,	Burnt bricks with cement	YES	NO	YES	NO	NO	NO	YES	YES	YES	YES	YES	YES	YES	YES	YES	NO	NO	NO	NO	NO	NO	YES	99
480	URBAN	WAKISO	NANSANA	NABWERU NORTH	28	PRIMARY	Pentecostal		Munyankole		YES	Married	23	MALE	YES	Small business		other occupation	MOTOR CYCLIST	HEP		Permanent	Finished floor/ cement	Finished roofing eg iron sheets,	Burnt bricks with cement	YES	NO	NO	NO	NO	NO	NO	NO	NO	NO	NO	NO	NO	NO	YES	NO	YES	NO	NO	NO	NO	YES	4
481	URBAN	WAKISO	NANSANA	NABWERU NORTH	25	O LEVEL	Protestant		Muganda		YES	Married	23	MALE	NO	Housewife		other occupation	BUILDER	HEP		Permanent	Finished floor/ cement	Finished roofing eg iron sheets,	Burnt bricks with cement	YES	YES	YES	NO	NO	NO	NO	NO	NO	NO	NO	NO	NO	NO	YES	NO	NO	NO	NO	NO	NO	YES
482	URBAN	WAKISO	NANSANA	NABWERU NORTH	25	O LEVEL	Catholic		Muganda		YES	Married	22	MALE	YES	Small business		Small business		HEP		Permanent	Finished floor/ cement	Finished roofing eg iron sheets,	Burnt bricks with cement	YES	YES	NO	NO	NO	NO	NO	YES	YES	NO	NO	NO	NO	NO	YES	NO	NO	NO	NO	NO	NO	NO
483	URBAN	WAKISO	NANSANA	NABWERU NORTH	30	O LEVEL	Muslim		Muganda		YES	Married	24	MALE	YES	Small business		Small business		HEP		Permanent	Finished floor/ cement	Finished roofing eg iron sheets,	Burnt bricks with cement	YES	NO	YES	NO	NO	NO	YES	YES	NO	YES	YES	NO	NO	YES	YES	NO	YES	NO	NO	NO	NO	NO
484	URBAN	WAKISO	NANSANA	NABWERU NORTH	31	A LEVEL	Muslim		Muganda		YES	Married	22	MALE	YES	Small business		other occupation	DRIVER	HEP		Permanent	Finished floor/ cement	Finished roofing eg iron sheets,	Burnt bricks with cement	YES	NO	YES	NO	NO	NO	NO	YES	YES	YES	YES	YES	NO	YES	YES	NO	NO	NO	NO	NO	NO	NO
485	URBAN	WAKISO	NANSANA	NABWERU NORTH	30	O LEVEL	Protestant		Munyankole		YES	Married	18	MALE	YES	Small business		other occupation	DRIVER	HEP		Permanent	Finished floor/ cement	Finished roofing eg iron sheets,	Burnt bricks with cement	YES	NO	NO	NO	NO	NO	NO	YES	YES	YES	YES	NO	NO	NO	YES	NO	NO	NO	NO	NO	NO	NO
486	URBAN	WAKISO	NANSANA	NABWERU NORTH	25	O LEVEL	Catholic		Munyankole		YES	Married	24	MALE	NO	Housewife		other occupation	MOTOR CYCLIST	HEP		Permanent	Finished floor/ cement	Finished roofing eg iron sheets,	Burnt bricks with cement	YES	YES	YES	NO	NO	NO	YES	NO	NO	NO	NO	NO	NO	NO	YES	NO	NO	NO	NO	NO	NO	NO
487	URBAN	WAKISO	NANSANA	NABWERU NORTH	28	PRIMARY	Catholic		Munyankole		YES	Married	17	MALE	NO	Housewife		other occupation	MOTOR CYCLIST	HEP		Permanent	Finished floor/ cement	Finished roofing eg iron sheets,	Burnt bricks with cement	NO	YES	NO	NO	NO	NO	NO	NO	YES	NO	YES	NO	NO	NO	YES	NO	YES	NO	NO	NO	NO	YES
488	URBAN	WAKISO	NANSANA	NABWERU NORTH	25	O LEVEL	Catholic		other tribe	MUNYARWANDA	YES	Married	17	MALE	NO	Housewife		other occupation	SURVEYER	HEP		Permanent	Finished floor/ cement	Finished roofing eg iron sheets,	Burnt bricks with cement	YES	YES	YES	NO	NO	NO	NO	YES	NO	YES	YES	NO	NO	YES	YES	NO	NO	NO	NO	NO	NO	YES
489	URBAN	WAKISO	NANSANA	NABWERU NORTH	35	O LEVEL	Protestant		Muganda		YES	Married	17	MALE	NO	Housewife		other occupation	ENGINEER	HEP		Permanent	Finished floor/ cement	Finished roofing eg iron sheets,	Burnt bricks with cement	YES	NO	YES	NO	NO	NO	YES	YES	YES	YES	YES	NO	NO	NO	YES	NO	NO	NO	NO	NO	NO	YES
490	URBAN	WAKISO	NANSANA	NABWERU NORTH	48	O LEVEL	Muslim		Muganda		YES	Married	22	MALE	YES	other profession	TAILOR	other occupation	DRIVER	HEP		Permanent	Finished floor/ cement	Finished roofing eg iron sheets,	Burnt bricks with cement	NO	NO	YES	NO	NO	NO	NO	NO	NO	NO	YES	NO	NO	NO	YES	NO	NO	NO	NO	NO	NO	NO
492	URBAN	WAKISO	NANSANA	NABWERU NORTH	42	PRIMARY	Catholic		Muganda		YES	Married	18	MALE	YES	Small business		Farmer		HEP		Permanent	Finished floor/ cement	Finished roofing eg iron sheets,	Burnt bricks with cement	YES	YES	NO	NO	NO	NO	NO	YES	YES	NO	YES	NO	NO	NO	YES	NO	NO	NO	NO	NO	NO	NO
494	URBAN	WAKISO	NANSANA	NABWERU NORTH	32	O LEVEL	Pentecostal		Muganda		YES	Married	20	MALE	YES	Small business		other occupation	ENGINEER	HEP		Permanent	Finished floor/ cement	Finished roofing eg iron sheets,	Burnt bricks with cement	YES	NO	YES	NO	NO	NO	NO	YES	YES	YES	YES	NO	NO	YES	YES	NO	NO	NO	NO	NO	NO	YES
495	URBAN	WAKISO	NANSANA	NABWERU NORTH	37	PRIMARY	Catholic		Muganda		YES	Married	15	MALE	NO	Housewife		other occupation	DRIVER	HEP		Permanent	Finished floor/ cement	Finished roofing eg iron sheets,	Burnt bricks with cement	YES	NO	YES	NO	NO	NO	NO	NO	NO	NO	NO	NO	NO	NO	YES	NO	NO	NO	NO	NO	NO	NO
496	URBAN	WAKISO	NANSANA	NABWERU NORTH	27	UNIVERSITY	Catholic		other tribe	MUKONJO	YES	Married	24	MALE	NO	Housewife		other occupation	LAB TECHNICHIAN	HEP		Permanent	Finished floor/ cement	Finished roofing eg iron sheets,	Burnt bricks with cement	YES	NO	YES	NO	NO	YES	YES	YES	NO	YES	YES	YES	YES	YES	YES	NO	NO	NO	YES	NO	NO	YES
497	URBAN	WAKISO	NANSANA	NABWERU NORTH	29	O LEVEL	Pentecostal		Muganda		YES	Married	22	MALE	YES	other profession	TAILOR	other occupation	CARPENTER	HEP		Permanent	Finished floor/ cement	Finished roofing eg iron sheets,	Burnt bricks with cement	YES	YES	YES	NO	NO	NO	YES	YES	NO	YES	YES	NO	NO	YES	YES	NO	NO	NO	NO	NO	NO	NO
498	URBAN	WAKISO	NANSANA	NABWERU NORTH	34	TERTIARY	Pentecostal		other tribe	MUNYORO	YES	Married	18	MALE	NO	Housewife		Teacher		HEP		Permanent	Finished floor/ cement	Finished roofing eg iron sheets,	Burnt bricks with cement	YES	NO	NO	NO	NO	NO	NO	YES	YES	NO	YES	YES	NO	YES	YES	NO	NO	NO	NO	NO	NO	NO
499	URBAN	WAKISO	NANSANA	NABWERU NORTH	25	O LEVEL	Catholic		other tribe	ACHOLI	YES	Married	16	MALE	NO	Housewife		other occupation	TECHINICHIAN	HEP		Permanent	Finished floor/ cement	Finished roofing eg iron sheets,	Burnt bricks with cement	YES	YES	YES	NO	NO	NO	YES	YES	YES	YES	YES	YES	YES	YES	YES	NO	NO	NO	NO	NO	NO	YES
500	URBAN	WAKISO	NANSANA	NABWERU NORTH	33	PRIMARY	Pentecostal		Muganda		YES	Married	18	MALE	YES	Teacher		Farmer		HEP		Permanent	Finished floor/ cement	Finished roofing eg iron sheets,	Burnt bricks with cement	YES	NO	YES	NO	NO	NO	YES	NO	NO	NO	YES	NO	NO	YES	YES	NO	NO	NO	NO	NO	NO	NO
501	URBAN	WAKISO	NANSANA	NABWERU NORTH	25	O LEVEL	Muslim		Munyankole		YES	Married	17	MALE	NO	Housewife		other occupation	MOTORCYCLIST	HEP		Permanent	Finished floor/ cement	Finished roofing eg iron sheets,	Burnt bricks with cement	YES	NO	YES	NO	NO	NO	NO	NO	NO	NO	NO	NO	NO	NO	YES	NO	YES	NO	NO	NO	NO	YES
503	URBAN	WAKISO	NANSANA	NABWERU NORTH	33	PRIMARY	Catholic		Muganda		YES	Married	16	MALE	NO	Housewife		other occupation	MOTORCYCLIST	HEP		Permanent	Finished floor/ cement	Finished roofing eg iron sheets,	Burnt bricks with cement	YES	NO	YES	NO	NO	NO	NO	YES	YES	NO	YES	NO	NO	YES	YES	NO	YES	NO	NO	NO	NO	YES	2
504	URBAN	WAKISO	NANSANA	NABWERU NORTH	29	NO EDUCATION	Protestant		other tribe	MUFUMBIRA	YES	Married	22	MALE	NO	Housewife		Small business		HEP		Permanent	Finished floor/ cement	Finished roofing eg iron sheets,	Burnt bricks with cement	YES	NO	NO	NO	NO	NO	NO	NO	NO	NO	YES	NO	NO	NO	YES	NO	NO	NO	NO	NO	NO	YES	1
505	URBAN	WAKISO	NANSANA	NABWERU NORTH	42	NO EDUCATION	Muslim		Muganda		YES	Married	18	MALE	NO	Housewife		other occupation	DRIVER	HEP		Permanent	Finished floor/ cement	Finished roofing eg iron sheets,	Burnt bricks with cement	YES	NO	YES	NO	NO	NO	NO	YES	YES	YES	YES	NO	NO	NO	YES	NO	NO	NO	NO	NO	NO	YES
506	URBAN	WAKISO	NANSANA	NABWERU NORTH	34	O LEVEL	Catholic		Muganda		YES	Married	25	MALE	YES	Small business		Small business		HEP		Permanent	Finished floor/ cement	Finished roofing eg iron sheets,	Burnt bricks with cement	YES	NO	YES	NO	NO	NO	YES	NO	NO	YES	YES	YES	YES	YES	YES	NO	YES	NO	NO	NO	NO	NO
507	URBAN	WAKISO	NSANGI	WAKIMESE	36	O LEVEL	Pentecostal		Muganda		YES	Married	23	MALE	YES	Small business		other occupation	OVERSEAS	HEP		Permanent	Finished floor/ cement	Finished roofing eg iron sheets,	Burnt bricks with cement	YES	NO	YES	NO	NO	NO	NO	NO	NO	NO	YES	YES	NO	NO	NO	NO	NO	NO	NO	NO	NO	NO
508	URBAN	WAKISO	NSANGI	NABAZIZA	32	O LEVEL	Muslim		Muganda		YES	Married	19	MALE	YES	Small business		other occupation	DRIVER	HEP		Permanent	Finished floor/ cement	Finished roofing eg iron sheets,	Burnt bricks with cement	YES	YES	YES	NO	NO	NO	NO	YES	YES	NO	YES	YES	NO	YES	YES	NO	NO	NO	NO	NO	NO	NO
510	URBAN	WAKISO	NABWERU	KATOOKE A	26	O LEVEL	Muslim		Munyankole		YES	Married	21	MALE	NO	Housewife		other occupation	MECHANIC	HEP		Permanent	Finished floor/ cement	Finished roofing eg iron sheets,	Burnt bricks with cement	YES	NO	NO	NO	NO	NO	NO	NO	NO	NO	YES	NO	NO	NO	NO	NO	NO	NO	NO	NO	NO	YES
512	URBAN	WAKISO	NABWERU	KATOOKE A	25	O LEVEL	Protestant		Musoga		YES	Married	23	MALE	NO	Housewife		Small business		HEP		Permanent	Finished floor/ cement	Finished roofing eg iron sheets,	Burnt bricks with cement	YES	NO	YES	NO	NO	NO	YES	YES	YES	YES	YES	YES	NO	YES	YES	NO	NO	NO	NO	NO	NO	NO
513	URBAN	WAKISO	NABWERU	KATOOKE A	29	UNIVERSITY	Catholic		other tribe	ITESO	YES	Married	26	MALE	YES	Small business		Teacher		HEP		Permanent	Finished floor/ cement	Finished roofing eg iron sheets,	Burnt bricks with cement	YES	YES	YES	NO	YES	NO	NO	YES	NO	YES	YES	YES	NO	NO	YES	NO	NO	NO	NO	NO	NO	YES
514	URBAN	WAKISO	NABWERU	KATOOKE A	35	PRIMARY	Muslim		Musoga		YES	Married	15	MALE	NO	Housewife		other occupation	BUILDER	HEP		Permanent	Finished floor/ cement	Finished roofing eg iron sheets,	Burnt bricks with cement	NO	NO	NO	NO	NO	NO	YES	NO	NO	NO	NO	NO	NO	YES	YES	NO	NO	NO	NO	NO	NO	NO
515	URBAN	WAKISO	NABWERU	KATOOKE A	33	O LEVEL	Pentecostal		Musoga		YES	Married	19	MALE	NO	Housewife		other occupation	MOTOR CYCLIST	HEP		Permanent	Finished floor/ cement	Finished roofing eg iron sheets,	Burnt bricks with cement	YES	NO	YES	NO	NO	NO	NO	NO	NO	YES	YES	YES	NO	NO	YES	NO	NO	NO	NO	NO	NO	NO
516	URBAN	WAKISO	NABWERU	KATOOKE A	33	PRIMARY	Pentecostal		Muganda		YES	Married	17	MALE	YES	Small business		other occupation	BRICK MAKING	HEP		Permanent	Finished floor/ cement	Finished roofing eg iron sheets,	Burnt bricks with cement	YES	NO	NO	NO	NO	NO	NO	NO	NO	NO	YES	YES	NO	NO	YES	NO	NO	NO	NO	NO	NO	NO
517	URBAN	WAKISO	NABWERU	KATOOKE A	33	PRIMARY	Pentecostal		Munyankole		YES	Married	16	MALE	YES	Small business		Small business		HEP		Permanent	Finished floor/ cement	Finished roofing eg iron sheets,	Burnt bricks with cement	YES	NO	YES	NO	NO	NO	NO	NO	NO	NO	YES	YES	NO	YES	YES	NO	YES	NO	NO	NO	NO	NO
518	URBAN	WAKISO	NABWERU	KATOOKE A	28	PRIMARY	Catholic		Muganda		YES	Married	18	MALE	NO	Small business		Small business		HEP		Temporary	Natural floor	Finished roofing eg iron sheets,	Burnt bricks with cement	YES	NO	YES	NO	NO	NO	NO	NO	NO	NO	NO	NO	NO	NO	YES	NO	NO	NO	NO	NO	NO	NO
519	URBAN	WAKISO	NABWERU	KATOOKE A	30	NO EDUCATION	Muslim		other tribe	MUNYORO	YES	Married	19	MALE	NO	Housewife		Small business		Keresone		Semi permanemt	Natural floor	Finished roofing eg iron sheets,	Burnt bricks with cement	NO	NO	NO	NO	NO	NO	NO	YES	YES	NO	YES	YES	NO	NO	YES	NO	NO	NO	NO	NO	NO	NO
520	URBAN	WAKISO	NABWERU	KATOOKE A	30	PRIMARY	Catholic		Mukiga		YES	Married	26	MALE	NO	Housewife		Small business		HEP		Permanent	Finished floor/ cement	Finished roofing eg iron sheets,	Burnt bricks with cement	YES	NO	YES	NO	NO	NO	NO	NO	NO	NO	NO	NO	NO	NO	YES	NO	NO	NO	NO	NO	NO	YES	10
525	URBAN	WAKISO	NABWERU	KATOOKE A	36	PRIMARY	Muslim		other tribe	MUGISHU	YES	Married	18	MALE	NO	Housewife		other occupation	MOTORCYCLIST	HEP		Permanent	Finished floor/ cement	Finished roofing eg iron sheets,	Burnt bricks with cement	YES	YES	NO	NO	NO	NO	NO	NO	NO	NO	YES	NO	NO	YES	YES	NO	YES	NO	NO	NO	NO	YES	3
527	URBAN	WAKISO	NABWERU	KATOOKE A	33	NO EDUCATION	Muslim		Muganda		YES	Married	16	MALE	NO	Housewife		Small business		HEP		Permanent	Finished floor/ cement	Finished roofing eg iron sheets,	Burnt bricks with cement	YES	NO	YES	NO	NO	NO	NO	NO	NO	NO	NO	NO	NO	NO	YES	NO	NO	NO	NO	NO	NO	NO
529	URBAN	WAKISO	NABWERU	KATOOKE A	44	PRIMARY	Catholic		Muganda		YES	Married	20	MALE	YES	other profession	TAILOR	Small business		Solar energy		Permanent	Finished floor/ cement	Finished roofing eg iron sheets,	Burnt bricks with cement	NO	YES	NO	NO	NO	NO	NO	NO	NO	NO	NO	NO	NO	NO	YES	NO	NO	NO	NO	NO	NO	YES
530	URBAN	WAKISO	NABWERU	KATOOKE A	30	O LEVEL	Catholic		Muganda		YES	Married	18	MALE	NO	Housewife		other occupation	DRIVER	HEP		Permanent	Finished floor/ cement	Finished roofing eg iron sheets,	Burnt bricks with cement	YES	NO	YES	NO	NO	NO	YES	YES	YES	NO	YES	YES	NO	YES	YES	NO	NO	NO	NO	NO	NO	NO
531	URBAN	WAKISO	NABWERU	KATOOKE A	30	PRIMARY	Muslim		Muganda		YES	Married	22	MALE	NO	Housewife		other occupation	BUILDER	HEP		Permanent	Finished floor/ cement	Finished roofing eg iron sheets,	Burnt bricks with cement	YES	YES	YES	NO	NO	NO	YES	YES	YES	YES	NO	NO	NO	NO	YES	NO	NO	NO	NO	NO	NO	NO
532	URBAN	WAKISO	NABWERU	KATOOKE A	28	O LEVEL	Protestant		Muganda		YES	Married	18	MALE	NO	other profession	TAILOR	other occupation	MOTORISTS	HEP		Permanent	Finished floor/ cement	Finished roofing eg iron sheets,	Burnt bricks with cement	YES	YES	YES	NO	NO	NO	YES	YES	YES	YES	YES	NO	NO	NO	YES	NO	YES	NO	NO	NO	NO	NO
533	URBAN	WAKISO	NABWERU	KATOOKE A	32	O LEVEL	Catholic		Munyankole		YES	Married	20	MALE	NO	Housewife		Small business		HEP		Permanent	Finished floor/ cement	Finished roofing eg iron sheets,	Burnt bricks with cement	YES	YES	NO	NO	NO	NO	NO	YES	YES	YES	YES	NO	NO	NO	NO	NO	NO	NO	NO	NO	NO	YES	10
534	URBAN	WAKISO	NABWERU	KATOOKE A	32	O LEVEL	Pentecostal		other tribe	MUNYARWANDA	YES	Married	19	MALE	NO	Housewife		other occupation	PLUMBER	HEP		Permanent	Finished floor/ cement	Finished roofing eg iron sheets,	Burnt bricks with cement	YES	YES	YES	NO	NO	NO	YES	YES	NO	YES	YES	YES	YES	YES	YES	NO	YES	NO	NO	NO	NO	YES
535	URBAN	WAKISO	NABWERU	KATOOKE A	36	O LEVEL	Muslim		Muganda		YES	Married	25	MALE	NO	Housewife		Small business		HEP		Permanent	Finished floor/ cement	Finished roofing eg iron sheets,	Burnt bricks with cement	YES	YES	YES	NO	NO	NO	YES	NO	YES	YES	NO	NO	NO	YES	NO	NO	NO	NO	NO	NO	NO	NO
536	URBAN	WAKISO	NABWERU	KATOOKE A	26	O LEVEL	Protestant		other tribe	MUNYARWANDA	YES	Married	19	MALE	YES	Small business		Small business		HEP		Permanent	Finished floor/ cement	Finished roofing eg iron sheets,	Burnt bricks with cement	YES	YES	YES	NO	NO	NO	NO	NO	NO	YES	YES	NO	NO	YES	YES	NO	NO	NO	NO	NO	NO	YES
537	URBAN	WAKISO	NABWERU	KATOOKE A	36	O LEVEL	Muslim		Muganda		YES	Married	20	MALE	NO	Housewife		Small business		HEP		Permanent	Finished floor/ cement	Finished roofing eg iron sheets,	Burnt bricks with cement	YES	NO	YES	NO	NO	NO	YES	YES	NO	YES	YES	YES	YES	YES	YES	NO	NO	NO	NO	NO	NO	NO
539	URBAN	WAKISO	NABWERU	KATOOKE A	35	O LEVEL	Muslim		other tribe	MUNYARWANDA	YES	Married	17	MALE	NO	Small business		Small business		HEP		Permanent	Finished floor/ cement	Finished roofing eg iron sheets,	Burnt bricks with cement	YES	NO	YES	NO	NO	NO	YES	NO	YES	NO	NO	NO	NO	NO	NO	NO	NO	NO	NO	NO	NO	YES	2
540	RURAL	NAKASONGOLA	NABISWERA	KALWALA	33	PRIMARY	Pentecostal		Muruli		YES	Married	27	MALE	YES	Farmer		Farmer		Solar energy		Permanent	Finished floor/ cement	Finished roofing eg iron sheets,	Burnt bricks with cement	NO	YES	NO	NO	NO	NO	NO	YES	YES	YES	YES	YES	YES	YES	YES	YES	NO	NO	NO	NO	NO	YES	2
541	RURAL	NAKASONGOLA	NABISWERA	KALWALA	30	O LEVEL	Protestant		Muruli		YES	Married	20	MALE	YES	Farmer		Farmer		Solar energy		Permanent	Finished floor/ cement	Finished roofing eg iron sheets,	Burnt bricks with cement	NO	YES	NO	NO	NO	NO	NO	YES	YES	NO	YES	YES	YES	YES	YES	YES	NO	NO	NO	NO	NO	YES	2
542	RURAL	NAKASONGOLA	NABISWERA	KALWALA	29	PRIMARY	Muslim		Muruli		YES	Married	18	MALE	YES	Farmer		Farmer		Solar energy		Temporary	Natural floor	Natural roofing eg grass	Burnt bricks with cement	NO	YES	NO	NO	NO	NO	NO	YES	YES	NO	NO	YES	YES	YES	YES	YES	NO	NO	NO	NO	NO	YES	2
543	RURAL	NAKASONGOLA	NABISWERA	KALWALA	27	PRIMARY	Pentecostal		Muruli		YES	Married	19	MALE	NO	Farmer		Farmer		Solar energy		Permanent	Finished floor/ cement	Finished roofing eg iron sheets,	Burnt bricks with cement	NO	YES	NO	NO	NO	NO	NO	YES	YES	YES	YES	YES	YES	YES	YES	NO	NO	NO	NO	NO	NO	YES
544	RURAL	NAKASONGOLA	NABISWERA	KALWALA	27	PRIMARY	Muslim		Muruli		YES	Married	18	MALE	YES	Farmer		Farmer		Solar energy		Permanent	Finished floor/ cement	Finished roofing eg iron sheets,	Burnt bricks with cement	NO	YES	NO	NO	NO	NO	NO	YES	YES	YES	YES	YES	YES	YES	YES	YES	NO	NO	NO	NO	NO	YES
545	RURAL	NAKASONGOLA	NABISWERA	KALWALA	30	PRIMARY	Pentecostal		other tribe	NANDI	YES	Married	18	MALE	YES	Farmer		Farmer		other source of lighting	TORCH	Temporary	Natural floor	Natural roofing eg grass	Unburnt bricks with mud	NO	NO	NO	NO	NO	NO	NO	YES	YES	NO	YES	YES	YES	YES	YES	YES	YES	NO	NO	NO	NO	YES
546	RURAL	NAKASONGOLA	NABISWERA	KALWALA	41	PRIMARY	Pentecostal		Muruli		YES	Married	16	MALE	YES	Farmer		Farmer		Solar energy		Permanent	Finished floor/ cement	Finished roofing eg iron sheets,	Burnt bricks with cement	NO	YES	NO	NO	NO	NO	NO	YES	YES	YES	YES	YES	YES	YES	YES	YES	YES	NO	NO	NO	NO	YES	5
547	RURAL	NAKASONGOLA	NABISWERA	KALWALA	41	NO EDUCATION	Protestant		Muruli		YES	Married	16	MALE	NO	Farmer		Farmer		Keresone		Semi permanemt	Finished floor/ cement	Finished roofing eg iron sheets,	Burnt bricks with cement	NO	YES	NO	NO	NO	NO	NO	YES	YES	NO	YES	YES	YES	YES	YES	YES	NO	NO	NO	NO	NO	YES	2
548	RURAL	NAKASONGOLA	NABISWERA	KALWALA	44	NO EDUCATION	Pentecostal		Muruli		YES	Married	15	MALE	YES	Farmer		Farmer		other source of lighting	TORCH	Permanent	Finished floor/ cement	Finished roofing eg iron sheets,	Burnt bricks with cement	NO	YES	NO	NO	NO	NO	NO	YES	YES	YES	YES	YES	YES	YES	YES	NO	NO	NO	NO	NO	NO	YES
549	RURAL	NAKASONGOLA	NABISWERA	KALWALA	41	PRIMARY	Pentecostal		Muruli		YES	Married	17	MALE	YES	Farmer		Farmer		Solar energy		Permanent	Finished floor/ cement	Finished roofing eg iron sheets,	Burnt bricks with cement	NO	YES	NO	NO	NO	NO	NO	YES	YES	YES	YES	YES	YES	YES	YES	YES	NO	NO	NO	NO	NO	YES	2
550	RURAL	NAKASONGOLA	NABISWERA	KALWALA	37	PRIMARY	Pentecostal		Muruli		YES	Married	16	MALE	YES	Farmer		Farmer		Solar energy		Permanent	Finished floor/ cement	Finished roofing eg iron sheets,	Burnt bricks with cement	NO	YES	NO	NO	NO	NO	NO	YES	YES	NO	YES	YES	YES	YES	YES	YES	NO	NO	NO	NO	NO	YES	2
551	RURAL	NAKASONGOLA	NABISWERA	KALWALA	40	PRIMARY	Pentecostal		Muruli		YES	Married	18	MALE	YES	Farmer		Small business		Solar energy		Semi permanemt	Finished floor/ cement	Finished roofing eg iron sheets,	Unburnt bricks with mud	NO	YES	NO	NO	NO	NO	NO	YES	YES	YES	YES	YES	YES	YES	YES	YES	NO	NO	NO	NO	NO	YES	2
552	RURAL	NAKASONGOLA	NABISWERA	KALWALA	28	O LEVEL	Protestant		Muruli		YES	Married	19	MALE	YES	Farmer		Farmer		Solar energy		Temporary	Natural floor	Natural roofing eg grass	Poles with mud	NO	YES	NO	NO	NO	NO	NO	YES	YES	NO	YES	YES	YES	YES	YES	YES	NO	NO	NO	NO	NO	YES	1
553	RURAL	NAKASONGOLA	NABISWERA	KALWALA	42	PRIMARY	Pentecostal		Muruli		YES	Married	17	MALE	YES	Farmer		Farmer		Solar energy		Permanent	Finished floor/ cement	Finished roofing eg iron sheets,	Burnt bricks with cement	NO	YES	NO	NO	NO	NO	NO	YES	YES	NO	YES	YES	YES	YES	YES	YES	YES	NO	NO	NO	NO	YES
554	RURAL	NAKASONGOLA	NABISWERA	KALWALA	34	PRIMARY	Pentecostal		Muruli		YES	Married	20	MALE	NO	Farmer		Farmer		Solar energy		Permanent	Finished floor/ cement	Finished roofing eg iron sheets,	Burnt bricks with cement	NO	YES	NO	NO	NO	NO	NO	YES	YES	YES	YES	YES	YES	YES	YES	YES	YES	NO	YES	NO	NO	YES	4
555	RURAL	NAKASONGOLA	NABISWERA	KALWALA	45	PRIMARY	Pentecostal		Muruli		YES	Married	17	MALE	YES	Farmer		Farmer		Solar energy		Permanent	Finished floor/ cement	Finished roofing eg iron sheets,	Burnt bricks with cement	NO	YES	NO	NO	NO	NO	NO	YES	YES	YES	YES	YES	YES	YES	YES	YES	YES	NO	NO	NO	NO	YES
556	RURAL	NAKASONGOLA	NABISWERA	KALWALA	43	PRIMARY	Pentecostal		Muruli		YES	Married	15	MALE	YES	Farmer		Farmer		other source of lighting	TORCH	Temporary	Natural floor	Natural roofing eg grass	Unburnt bricks with mud	NO	YES	NO	NO	NO	NO	NO	YES	YES	YES	YES	YES	YES	YES	YES	YES	NO	NO	NO	NO	NO	YES	2
557	RURAL	NAKASONGOLA	NABISWERA	KALWALA	38	PRIMARY	Pentecostal		Muruli		YES	Married	20	MALE	YES	Farmer		Farmer		Solar energy		Semi permanemt	Finished floor/ cement	Finished roofing eg iron sheets,	Burnt bricks with cement	NO	YES	NO	NO	NO	NO	NO	YES	YES	YES	YES	YES	YES	YES	YES	YES	NO	NO	NO	NO	NO	YES	2
558	RURAL	NAKASONGOLA	NABISWERA	KALWALA	48	NO EDUCATION	Pentecostal		Muruli		YES	Married	20	MALE	YES	Farmer		Farmer		Solar energy		Permanent	Finished floor/ cement	Finished roofing eg iron sheets,	Burnt bricks with cement	NO	YES	NO	NO	NO	NO	NO	YES	YES	YES	YES	YES	YES	YES	YES	NO	NO	NO	NO	NO	NO	YES	2
559	RURAL	NAKASONGOLA	NABISWERA	KALWALA	32	PRIMARY	Pentecostal		Muruli		YES	Married	22	MALE	YES	Farmer		Farmer		Solar energy		Permanent	Finished floor/ cement	Finished roofing eg iron sheets,	Burnt bricks with cement	NO	YES	NO	NO	NO	NO	NO	YES	YES	YES	YES	YES	YES	YES	YES	YES	NO	NO	NO	NO	NO	YES	2
560	RURAL	NAKASONGOLA	NABISWERA	KALWALA	40	PRIMARY	Pentecostal		Muruli		YES	Married	19	MALE	YES	Farmer		Farmer		Keresone		Semi permanemt	Natural floor	Finished roofing eg iron sheets,	Unburnt bricks with mud	NO	YES	NO	NO	NO	NO	NO	YES	YES	YES	YES	YES	YES	YES	YES	YES	NO	NO	NO	NO	NO	YES
561	RURAL	NAKASONGOLA	NABISWERA	KALWALA	25	PRIMARY	Pentecostal		Muruli		YES	Married	18	MALE	YES	Farmer		Farmer		Solar energy		Temporary	Natural floor	Natural roofing eg grass	Unburnt bricks with mud	NO	YES	NO	NO	NO	NO	NO	YES	YES	YES	YES	YES	YES	YES	YES	YES	YES	YES	YES	YES	NO	YES	2	1
562	RURAL	NAKASONGOLA	NABISWERA	KALWALA	38	PRIMARY	Pentecostal		Muruli		YES	Married	18	MALE	YES	Farmer		Farmer		Solar energy		Permanent	Finished floor/ cement	Finished roofing eg iron sheets,	Burnt bricks with cement	NO	YES	NO	NO	NO	NO	NO	YES	YES	YES	YES	YES	YES	YES	YES	YES	NO	NO	NO	NO	NO	YES	2
563	RURAL	NAKASONGOLA	NABISWERA	KALWALA	45	PRIMARY	Protestant		Muruli		YES	Married	16	MALE	YES	Farmer		Farmer		Solar energy		Permanent	Finished floor/ cement	Finished roofing eg iron sheets,	Burnt bricks with cement	NO	YES	NO	NO	NO	NO	NO	YES	YES	NO	NO	YES	YES	YES	YES	YES	NO	NO	NO	NO	NO	YES	1
564	RURAL	NAKASONGOLA	NABISWERA	KALWALA	41	PRIMARY	Protestant		Muruli		YES	Married	15	FEMALE	YES	Farmer		Farmer		Solar energy		Permanent	Finished floor/ cement	Finished roofing eg iron sheets,	Burnt bricks with cement	NO	NO	NO	NO	NO	NO	NO	YES	YES	YES	YES	YES	YES	YES	YES	NO	NO	NO	NO	NO	NO	YES
565	URBAN	WAKISO	NSANGI	MASANDA	39	PRIMARY	Muslim		Muganda		YES	Married	17	MALE	YES	Small business		other occupation	DRIVER	HEP		Permanent	Finished floor/ cement	Finished roofing eg iron sheets,	Burnt bricks with cement	YES	YES	YES	NO	NO	NO	NO	YES	YES	NO	YES	YES	NO	YES	YES	YES	NO	NO	YES	NO	NO	YES
570	URBAN	WAKISO	NSANGI	MUGONGO	25	O LEVEL	Muslim		Muganda		YES	Married	18	MALE	NO	Housewife		Not employed		HEP		Permanent	Finished floor/ cement	Finished roofing eg iron sheets,	Burnt bricks with cement	YES	NO	NO	NO	NO	NO	NO	NO	NO	NO	NO	NO	NO	NO	NO	NO	NO	NO	NO	NO	NO	NO
573	URBAN	WAKISO	NSANGI	WAKIMESE	34	A LEVEL	Protestant		Munyankole		YES	Married	21	MALE	YES	Small business		Small business		HEP		Permanent	Finished floor/ cement	Finished roofing eg iron sheets,	Burnt bricks with cement	YES	YES	YES	YES	YES	NO	NO	YES	YES	NO	YES	YES	YES	YES	YES	NO	YES	NO	NO	NO	NO	YES
574	URBAN	WAKISO	NSANGI	WAKIMESE	35	TERTIARY	Protestant		Musoga		YES	Married	17	MALE	YES	Teacher		Teacher		HEP		Permanent	Finished floor/ cement	Finished roofing eg iron sheets,	Burnt bricks with cement	YES	YES	YES	NO	NO	NO	NO	YES	YES	NO	YES	YES	NO	YES	YES	NO	YES	NO	NO	NO	NO	YES
575	URBAN	WAKISO	NSANGI	WAKIMESE	28	O LEVEL	Protestant		Munyankole		YES	Married	21	MALE	YES	Small business		Small business		HEP		Permanent	Finished floor/ cement	Finished roofing eg iron sheets,	Burnt bricks with cement	YES	YES	YES	NO	NO	YES	NO	YES	YES	NO	YES	YES	NO	YES	YES	NO	NO	NO	NO	NO	NO	NO
576	URBAN	WAKISO	NSANGI	WAKIMESE	36	O LEVEL	Muslim		Munyankole		YES	Married	19	MALE	YES	Small business		Small business		HEP		Permanent	Finished floor/ cement	Finished roofing eg iron sheets,	Burnt bricks with cement	YES	YES	YES	NO	NO	YES	NO	YES	YES	NO	YES	YES	NO	YES	YES	NO	NO	NO	NO	NO	NO	NO
578	URBAN	WAKISO	NSANGI	WAKIMESE	30	UNIVERSITY	Protestant		other tribe	MUGWERE	YES	Married	26	MALE	YES	other profession	SECRETARY	other occupation	TECHINICHIAN	HEP		Permanent	Finished floor/ cement	Finished roofing eg iron sheets,	Burnt bricks with cement	YES	YES	YES	NO	NO	NO	NO	YES	YES	NO	YES	YES	NO	YES	YES	NO	NO	NO	NO	NO	NO	NO
580	URBAN	WAKISO	NSANGI	WAKIMESE	31	PRIMARY	Catholic		Muganda		YES	Married	19	MALE	YES	Small business		other occupation	MOTORCYCLIST	HEP		Permanent	Finished floor/ cement	Finished roofing eg iron sheets,	Burnt bricks with cement	YES	YES	YES	NO	NO	YES	NO	NO	YES	NO	YES	YES	NO	NO	YES	NO	YES	NO	NO	NO	NO	YES
581	URBAN	WAKISO	NSANGI	MUGONGO	32	PRIMARY	Pentecostal		Munyankole		YES	Married	18	MALE	NO	Housewife		Small business		HEP		Permanent	Finished floor/ cement	Finished roofing eg iron sheets,	Burnt bricks with cement	YES	YES	YES	NO	NO	NO	NO	NO	NO	NO	NO	NO	NO	NO	YES	NO	NO	NO	NO	NO	NO	NO
582	URBAN	WAKISO	NSANGI	MUGONGO	34	O LEVEL	Protestant		other tribe	MUNYARWANDA	YES	Married	19	MALE	YES	Farmer		Small business		HEP		Permanent	Finished floor/ cement	Finished roofing eg iron sheets,	Burnt bricks with cement	YES	YES	YES	NO	NO	NO	NO	YES	YES	YES	YES	YES	NO	YES	YES	NO	NO	NO	NO	NO	NO	YES
583	URBAN	WAKISO	NSANGI	MUGONGO B	49	O LEVEL	Catholic		Muganda		YES	Married	19	MALE	YES	Small business		other occupation	PLUMBER	HEP		Permanent	Finished floor/ cement	Finished roofing eg iron sheets,	Cement blocks	YES	YES	NO	NO	NO	NO	YES	YES	YES	YES	YES	YES	YES	YES	YES	NO	NO	NO	NO	NO	NO	YES
585	URBAN	WAKISO	NSANGI	MUGONGO	29	A LEVEL	Protestant		Muganda		YES	Married	24	MALE	YES	Small business		other occupation	ENGINEER	HEP		Permanent	Finished floor/ cement	Finished roofing eg iron sheets,	Burnt bricks with cement	YES	YES	YES	NO	NO	NO	YES	YES	YES	YES	YES	YES	NO	NO	YES	NO	NO	NO	NO	NO	NO	NO
586	URBAN	WAKISO	NSANGI	MUGONGO	26	UNIVERSITY	Protestant		Mukiga		YES	Married	19	MALE	YES	other profession	HAIR DRESSING	Health professional		HEP		Permanent	Finished floor/ cement	Finished roofing eg iron sheets,	Burnt bricks with cement	YES	NO	YES	NO	YES	YES	YES	YES	NO	YES	YES	YES	NO	YES	YES	NO	NO	NO	NO	NO	NO	NO
587	URBAN	NAKASONGOLA	NSANGI	MUGONGO	25	O LEVEL	Muslim		Muganda		YES	Married	17	MALE	YES	Small business		other occupation	WELDING	HEP		Permanent	Finished floor/ cement	Finished roofing eg iron sheets,	Burnt bricks with cement	YES	YES	YES	NO	NO	NO	NO	YES	YES	YES	YES	YES	NO	NO	YES	YES	NO	NO	NO	NO	NO	NO
588	URBAN	WAKISO	NSANGI	MUGONGO	37	UNIVERSITY	Catholic		Muganda		YES	Married	24	MALE	YES	Small business		Small business		HEP		Permanent	Finished floor/ cement	Finished roofing eg iron sheets,	Burnt bricks with cement	YES	YES	NO	NO	NO	YES	YES	YES	YES	NO	YES	YES	NO	YES	YES	NO	NO	NO	NO	NO	NO	NO
589	URBAN	WAKISO	NSANGI	MUGONGO	33	NO EDUCATION	Pentecostal		Muganda		YES	Married	25	MALE	YES	Small business		other occupation	MOTORCYCLIST	HEP		Permanent	Finished floor/ cement	Finished roofing eg iron sheets,	Burnt bricks with cement	YES	NO	NO	NO	NO	NO	NO	YES	YES	NO	NO	NO	NO	NO	YES	NO	NO	NO	NO	NO	NO	NO
590	URBAN	WAKISO	NSANGI	NABAZIZA	32	A LEVEL	Protestant		other tribe	MUFUMBIRA	YES	Married	23	MALE	YES	Small business		other occupation	MECHANIC	HEP		Permanent	Finished floor/ cement	Finished roofing eg iron sheets,	Burnt bricks with cement	YES	YES	YES	NO	NO	YES	YES	YES	YES	NO	YES	YES	NO	NO	YES	NO	YES	NO	NO	NO	NO	YES
591	URBAN	WAKISO	NSANGI	NABAZIZA	33	O LEVEL	Protestant		other tribe	MUTORO	YES	Married	17	MALE	YES	Small business		Small business		HEP		Permanent	Finished floor/ cement	Finished roofing eg iron sheets,	Burnt bricks with cement	YES	YES	YES	NO	NO	NO	NO	YES	YES	NO	YES	YES	NO	YES	YES	NO	NO	NO	NO	NO	NO	NO
592	URBAN	WAKISO	NSANGI	MASANDA	29	O LEVEL	Catholic		Muganda		YES	Married	22	MALE	YES	Small business		Small business		HEP		Permanent	Finished floor/ cement	Finished roofing eg iron sheets,	Burnt bricks with cement	YES	YES	YES	NO	NO	NO	NO	NO	YES	NO	YES	YES	NO	YES	YES	NO	NO	NO	NO	NO	NO	NO
593	URBAN	WAKISO	NSANGI	MASANDA	36	PRIMARY	Muslim		Muganda		YES	Married	18	MALE	YES	Small business		Small business		HEP		Permanent	Finished floor/ cement	Finished roofing eg iron sheets,	Burnt bricks with cement	YES	YES	YES	NO	NO	NO	NO	YES	YES	NO	YES	YES	NO	YES	YES	NO	YES	NO	NO	NO	NO	YES
594	URBAN	WAKISO	NSANGI	NABAZIZA	25	O LEVEL	Protestant		Muganda		YES	Married	20	MALE	YES	Small business		other occupation	DRIVER	HEP		Permanent	Finished floor/ cement	Finished roofing eg iron sheets,	Burnt bricks with cement	YES	YES	YES	NO	NO	NO	NO	NO	YES	NO	YES	YES	NO	NO	YES	NO	NO	NO	NO	NO	NO	NO
595	URBAN	WAKISO	NSANGI	NABAZIZA	26	O LEVEL	Protestant		Munyankole		YES	Married	18	MALE	NO	Housewife		Small business		Keresone		Permanent	Finished floor/ cement	Finished roofing eg iron sheets,	Burnt bricks with cement	NO	YES	NO	NO	NO	NO	NO	YES	NO	NO	YES	YES	NO	YES	YES	NO	YES	NO	NO	NO	NO	YES	2
596	URBAN	WAKISO	NSANGI	NABAZIZA	28	O LEVEL	Catholic		Muganda		YES	Married	18	MALE	NO	Housewife		other occupation	MOTORCYCLIST	HEP		Semi permanemt	Finished floor/ cement	Finished roofing eg iron sheets,	Burnt bricks with cement	YES	YES	YES	NO	NO	NO	YES	NO	NO	NO	YES	YES	NO	YES	YES	NO	YES	NO	NO	NO	NO	NO
597	URBAN	WAKISO	NSANGI	MUGONGO	25	O LEVEL	Catholic		other tribe	MUSESE	YES	Married	19	MALE	NO	Housewife		Small business		HEP		Permanent	Finished floor/ cement	Finished roofing eg iron sheets,	Burnt bricks with cement	YES	YES	YES	NO	NO	NO	NO	YES	NO	NO	YES	YES	NO	NO	YES	NO	NO	NO	NO	NO	NO	YES
598	URBAN	WAKISO	NSANGI	MUGONGO	27	UNIVERSITY	Catholic		Munyankole		YES	Married	24	MALE	YES	Small business		Small business		HEP		Permanent	Finished floor/ cement	Finished roofing eg iron sheets,	Burnt bricks with cement	YES	NO	NO	NO	NO	NO	NO	NO	NO	NO	YES	YES	NO	NO	YES	NO	NO	NO	NO	NO	NO	YES	8
600	URBAN	WAKISO	NSANGI	NABAZIZA	25	PRIMARY	Protestant		other tribe	MUNYORO	YES	Married	20	MALE	YES	Small business		other occupation	PLUMBER	HEP		Permanent	Finished floor/ cement	Finished roofing eg iron sheets,	Burnt bricks with cement	YES	YES	NO	NO	NO	NO	NO	NO	YES	NO	YES	NO	NO	NO	YES	NO	NO	NO	NO	NO	NO	NO
601	URBAN	WAKISO	NSANGI	WAKIMESE	29	O LEVEL	Protestant		Mukiga		YES	Married	19	MALE	YES	Small business		Small business		HEP		Permanent	Finished floor/ cement	Finished roofing eg iron sheets,	Burnt bricks with cement	YES	YES	YES	NO	NO	YES	NO	YES	YES	NO	YES	YES	NO	YES	YES	NO	NO	NO	NO	NO	NO	YES	3
602	URBAN	WAKISO	NSANGI	MUGONGO	28	UNIVERSITY	Protestant		Muganda		YES	Married	24	MALE	YES	Small business		other occupation	OVERSEAS WORKER	HEP		Permanent	Finished floor/ cement	Finished roofing eg iron sheets,	Burnt bricks with cement	YES	NO	YES	NO	NO	YES	YES	NO	YES	YES	YES	NO	NO	NO	YES	NO	NO	NO	NO	NO	NO	YES
603	URBAN	WAKISO	NSANGI	MUGONGO	29	O LEVEL	Muslim		Muganda		YES	Married	20	MALE	NO	Housewife		other occupation	DRIVER	HEP		Permanent	Finished floor/ cement	Finished roofing eg iron sheets,	Burnt bricks with cement	YES	NO	YES	NO	NO	NO	NO	NO	YES	NO	YES	YES	YES	NO	YES	NO	NO	NO	NO	NO	NO	NO
604	URBAN	WAKISO	NSANGI	NABAZIZA	31	PRIMARY	Catholic		other tribe	MUNYORO	YES	Married	25	MALE	YES	Small business		Not employed		HEP		Permanent	Finished floor/ cement	Finished roofing eg iron sheets,	Burnt bricks with cement	YES	NO	NO	NO	NO	NO	NO	NO	NO	NO	NO	NO	NO	NO	NO	NO	NO	NO	NO	NO	NO	NO
605	URBAN	WAKISO	NSANGI	MUGONGO	29	O LEVEL	Protestant		Muganda		YES	Married	13	MALE	YES	Small business		Small business		HEP		Permanent	Finished floor/ cement	Finished roofing eg iron sheets,	Cement blocks	YES	YES	YES	NO	NO	YES	YES	YES	YES	NO	YES	YES	NO	NO	YES	NO	NO	NO	NO	NO	NO	YES
607	URBAN	WAKISO	NSANGI	MUGONGO	26	A LEVEL	Muslim		Muganda		YES	Married	24	MALE	NO	Housewife		other occupation	MECHANIC	HEP		Permanent	Finished floor/ cement	Finished roofing eg iron sheets,	Burnt bricks with cement	YES	YES	YES	NO	NO	NO	YES	YES	NO	NO	YES	YES	NO	YES	YES	NO	YES	NO	NO	NO	NO	NO
608	URBAN	WAKISO	NSANGI	NABAZIZA	31	PRIMARY	Catholic		other tribe	MUNYARWANDA	YES	Married	16	MALE	NO	Housewife		other occupation	DRIVER	HEP		Permanent	Finished floor/ cement	Finished roofing eg iron sheets,	Burnt bricks with cement	YES	YES	YES	NO	NO	NO	YES	NO	YES	NO	YES	YES	NO	NO	YES	NO	NO	NO	NO	NO	NO	YES
609	URBAN	WAKISO	NSANGI	NABAZIZA	28	O LEVEL	Protestant		Munyankole		YES	Married	21	MALE	YES	Small business		Small business		HEP		Permanent	Finished floor/ cement	Finished roofing eg iron sheets,	Burnt bricks with cement	YES	NO	YES	NO	NO	NO	NO	NO	NO	NO	NO	NO	NO	NO	YES	NO	NO	NO	NO	NO	NO	NO
610	URBAN	WAKISO	NSANGI	NABAZIZA	33	O LEVEL	Protestant		Munyankole		YES	Married	18	MALE	YES	Small business		Small business		HEP		Permanent	Finished floor/ cement	Finished roofing eg iron sheets,	Burnt bricks with cement	YES	YES	YES	NO	NO	NO	NO	YES	YES	NO	YES	NO	NO	YES	YES	NO	NO	NO	NO	NO	NO	NO
611	URBAN	WAKISO	NSANGI	NABAZIZA	25	O LEVEL	Protestant		Munyankole		YES	Married	22	MALE	YES	Small business		other occupation	BUILDER	Solar energy		Permanent	Finished floor/ cement	Finished roofing eg iron sheets,	Burnt bricks with cement	YES	YES	YES	NO	NO	YES	YES	YES	YES	NO	YES	YES	YES	YES	YES	NO	NO	NO	NO	NO	NO	NO
613	URBAN	WAKISO	NSANGI	MASANDA	25	PRIMARY	Muslim		Muganda		YES	Married	20	MALE	NO	Housewife		Small business		HEP		Permanent	Finished floor/ cement	Finished roofing eg iron sheets,	Burnt bricks with mud	YES	YES	NO	NO	NO	NO	NO	NO	NO	NO	YES	NO	NO	NO	YES	NO	NO	NO	NO	NO	NO	NO
614	URBAN	WAKISO	NSANGI	MASANDA	25	PRIMARY	Muslim		Muganda		YES	Married	21	MALE	YES	Small business		Small business		HEP		Permanent	Finished floor/ cement	Finished roofing eg iron sheets,	Burnt bricks with cement	YES	YES	YES	NO	NO	NO	YES	YES	YES	YES	YES	YES	NO	NO	YES	NO	NO	NO	NO	NO	NO	NO
615	URBAN	WAKISO	NSANGI	NABAZIZA	38	PRIMARY	Catholic		Muganda		YES	Married	20	MALE	YES	Small business		other occupation	LC CHAIRMAN	HEP		Permanent	Finished floor/ cement	Finished roofing eg iron sheets,	Burnt bricks with cement	YES	YES	YES	NO	NO	NO	NO	YES	YES	YES	YES	YES	NO	YES	YES	NO	NO	NO	NO	NO	NO	YES
617	URBAN	WAKISO	NSANGI	WAKIMESE	36	PRIMARY	Muslim		Muganda		YES	Married	17	MALE	NO	Housewife		other occupation	DRIVER	HEP		Permanent	Finished floor/ cement	Finished roofing eg iron sheets,	Burnt bricks with cement	YES	YES	YES	NO	NO	NO	NO	YES	YES	NO	YES	YES	NO	YES	YES	YES	NO	NO	NO	NO	NO	YES	3
619	URBAN	WAKISO	NSANGI	WAKIMESE	33	A LEVEL	Muslim		Muganda		YES	Married	18	MALE	YES	Small business		Small business		HEP		Permanent	Finished floor/ cement	Finished roofing eg iron sheets,	Cement blocks	YES	YES	YES	NO	NO	NO	NO	NO	YES	NO	YES	YES	NO	YES	YES	NO	NO	NO	NO	NO	NO	YES
620	URBAN	WAKISO	NSANGI	WAKIMESE	25	O LEVEL	Protestant		Musoga		YES	Married	18	MALE	NO	Housewife		other occupation	MOTORCYCLIST	HEP		Permanent	Finished floor/ cement	Finished roofing eg iron sheets,	Burnt bricks with cement	YES	YES	YES	NO	NO	NO	NO	NO	YES	NO	YES	YES	NO	NO	YES	NO	YES	NO	NO	NO	NO	NO
623	URBAN	WAKISO	NSANGI	WAKIMESE	30	A LEVEL	Protestant		Musoga		YES	Married	22	MALE	YES	Small business		Small business		HEP		Permanent	Finished floor/ cement	Finished roofing eg iron sheets,	Burnt bricks with cement	YES	YES	YES	NO	NO	NO	NO	YES	YES	NO	YES	YES	NO	YES	YES	YES	YES	NO	NO	NO	NO	YES
624	URBAN	WAKISO	NSANGI	WAKIMESE	36	O LEVEL	Protestant		Muganda		YES	Married	20	MALE	YES	Small business		Teacher		HEP		Permanent	Finished floor/ cement	Finished roofing eg iron sheets,	Burnt bricks with cement	YES	YES	YES	NO	NO	YES	NO	YES	YES	NO	YES	YES	YES	YES	YES	NO	YES	NO	NO	NO	NO	YES
629	URBAN	WAKISO	NSANGI	WAKIMESE	34	O LEVEL	Muslim		Muganda		YES	Married	18	MALE	NO	Housewife		Small business		HEP		Permanent	Finished floor/ cement	Finished roofing eg iron sheets,	Burnt bricks with cement	YES	NO	YES	NO	NO	NO	NO	YES	YES	NO	YES	YES	YES	YES	YES	NO	YES	NO	NO	NO	NO	NO
631	URBAN	WAKISO	NSANGI	WAKIMESE	25	A LEVEL	Protestant		other tribe	ACHOLI	YES	Married	20	MALE	YES	Small business		Small business		HEP		Permanent	Finished floor/ cement	Finished roofing eg iron sheets,	Burnt bricks with cement	YES	NO	NO	NO	NO	NO	NO	YES	YES	NO	YES	YES	NO	NO	YES	NO	NO	NO	NO	NO	NO	NO
633	URBAN	WAKISO	NSANGI	WAKIMESE	28	PRIMARY	Protestant		Muganda		YES	Married	18	MALE	YES	Small business		Small business		HEP		Permanent	Finished floor/ cement	Finished roofing eg iron sheets,	Cement blocks	YES	NO	YES	NO	NO	NO	NO	NO	YES	NO	YES	YES	NO	NO	YES	NO	NO	NO	NO	NO	NO	NO
634	URBAN	WAKISO	NSANGI	WAKIMESE	37	PRIMARY	Protestant		other tribe	ACHOLI	YES	Married	19	MALE	NO	Housewife		Small business		HEP		Permanent	Finished floor/ cement	Finished roofing eg iron sheets,	Cement blocks	YES	YES	YES	NO	NO	NO	NO	NO	YES	NO	YES	NO	NO	YES	YES	NO	NO	NO	NO	NO	NO	YES
635	URBAN	WAKISO	NSANGI	WAKIMESE	28	O LEVEL	Muslim		Muganda		YES	Married	18	MALE	YES	Small business		Teacher		HEP		Permanent	Finished floor/ cement	Finished roofing eg iron sheets,	Burnt bricks with cement	YES	YES	YES	NO	NO	YES	NO	NO	NO	NO	YES	YES	YES	NO	YES	NO	NO	NO	NO	NO	NO	NO
636	URBAN	WAKISO	NSANGI	WAKIMESE	30	PRIMARY	Muslim		other tribe	MUNYARWANDA	YES	Married	20	MALE	YES	Small business		Small business		HEP		Permanent	Finished floor/ cement	Finished roofing eg iron sheets,	Burnt bricks with cement	YES	NO	YES	NO	NO	NO	NO	NO	YES	NO	YES	YES	NO	NO	YES	NO	YES	NO	YES	NO	NO	YES	2
638	URBAN	WAKISO	NSANGI	WAKIMESE	25	A LEVEL	Protestant		Muganda		YES	Married	20	MALE	NO	Housewife		Small business		HEP		Permanent	Finished floor/ cement	Finished roofing eg iron sheets,	Burnt bricks with cement	YES	NO	YES	NO	NO	NO	NO	NO	NO	NO	YES	YES	NO	NO	YES	NO	NO	NO	NO	NO	NO	NO
641	URBAN	WAKISO	NSANGI	NABAZIZA	31	O LEVEL	Protestant		Muganda		YES	Married	18	MALE	YES	Small business		other occupation	DRIVER	HEP		Permanent	Finished floor/ cement	Finished roofing eg iron sheets,	Burnt bricks with cement	YES	NO	YES	NO	NO	YES	NO	YES	YES	NO	YES	YES	NO	NO	YES	NO	NO	NO	NO	NO	NO	NO
642	URBAN	WAKISO	NSANGI	WAKIMESE	36	PRIMARY	Catholic		other tribe	MUNAYRWANDA	YES	Married	16	MALE	YES	Small business		Not employed		HEP		Permanent	Finished floor/ cement	Finished roofing eg iron sheets,	Burnt bricks with mud	YES	NO	YES	NO	NO	NO	YES	YES	YES	YES	YES	YES	NO	YES	YES	NO	NO	NO	NO	NO	NO	NO
643	URBAN	WAKISO	NSANGI	NABAZIZA	28	O LEVEL	Pentecostal		Muganda		YES	Married	25	MALE	YES	Small business		other occupation	DRIVER	HEP		Permanent	Finished floor/ cement	Finished roofing eg iron sheets,	Burnt bricks with cement	YES	NO	YES	NO	NO	NO	YES	YES	YES	NO	YES	YES	NO	YES	YES	NO	NO	NO	YES	NO	NO	YES
644	URBAN	WAKISO	NSANGI	NABAZIZA	32	UNIVERSITY	Muslim		other tribe	MUNYARWANDA	YES	Married	24	MALE	NO	Housewife		other occupation	TECHINICIAN	HEP		Permanent	Finished floor/ cement	Finished roofing eg iron sheets,	Burnt bricks with cement	YES	NO	YES	NO	NO	NO	NO	NO	YES	NO	YES	YES	NO	YES	YES	NO	NO	NO	YES	NO	NO	NO
645	URBAN	WAKISO	NSANGI	MASANDA	36	O LEVEL	Pentecostal		Munyankole		YES	Married	25	MALE	NO	Housewife		Small business		HEP		Permanent	Finished floor/ cement	Finished roofing eg iron sheets,	Burnt bricks with cement	NO	YES	NO	NO	NO	NO	NO	YES	YES	NO	YES	YES	NO	NO	YES	NO	NO	NO	NO	NO	NO	NO
646	URBAN	WAKISO	KASANGATI	BULAMU A	28	A LEVEL	Protestant		Muganda		YES	Married	22	MALE	YES	Small business		other occupation	MOTOR CYCLIST	HEP		Permanent	Finished floor/ cement	Finished roofing eg iron sheets,	Cement	YES	YES	YES	NO	NO	YES	YES	YES	YES	YES	YES	YES	YES	YES	YES	NO	NO	NO	NO	NO	NO	NO
647	URBAN	WAKISO	KASANGATI	BULAMU A	33	A LEVEL	Catholic		Muruli		YES	Married	19	MALE	YES	Small business		Small business		HEP		Permanent	Finished floor/ cement	Finished roofing eg iron sheets,	Cement	YES	YES	YES	NO	NO	YES	YES	YES	YES	YES	YES	YES	YES	YES	YES	NO	NO	NO	NO	NO	NO	YES
648	URBAN	WAKISO	KASANGATI	BULAMU A	28	TERTIARY	Muslim		Musoga		YES	Married	25	MALE	YES	Small business		Teacher		HEP		Permanent	Finished floor/ cement	Finished roofing eg iron sheets,	Cement	YES	YES	YES	NO	NO	YES	YES	YES	YES	YES	YES	YES	YES	YES	YES	YES	YES	NO	NO	NO	NO	YES
649	URBAN	WAKISO	KASANGATI	BULAMU A	32	A LEVEL	Muslim		Munyankole		YES	Married	22	MALE	YES	Small business		other occupation	MECHANIC	HEP		Permanent	Finished floor/ cement	Finished roofing eg iron sheets,	Cement	YES	YES	YES	NO	NO	YES	YES	YES	YES	YES	YES	NO	NO	YES	YES	NO	NO	NO	NO	NO	NO	NO
650	URBAN	WAKISO	KASANGATI	BULAMU A	41	TERTIARY	Protestant		other tribe	MUTORO	YES	Married	18	MALE	YES	Small business		Teacher		HEP		Permanent	Finished floor/ cement	Finished roofing eg iron sheets,	Cement	YES	YES	YES	NO	YES	YES	YES	YES	YES	YES	YES	YES	YES	YES	YES	YES	NO	NO	NO	NO	NO	YES
651	URBAN	WAKISO	KASANGATI	BULAMU A	28	A LEVEL	Catholic		Muganda		YES	Married	18	MALE	YES	Farmer		Farmer		HEP		Permanent	Finished floor/ cement	Finished roofing eg iron sheets,	Cement	YES	YES	YES	NO	NO	YES	YES	YES	YES	YES	YES	YES	YES	YES	YES	NO	YES	NO	NO	NO	NO	YES		3
652	URBAN	WAKISO	KASANGATI	BULAMU A	48	UNIVERSITY	Catholic		Muganda		YES	Married	26	MALE	YES	Teacher		Health professional		HEP		Permanent	Finished floor/ cement	Finished roofing eg iron sheets,	Cement	YES	YES	YES	NO	YES	YES	YES	YES	YES	YES	YES	YES	YES	YES	YES	YES	YES	NO	YES	NO	NO	YES
653	URBAN	WAKISO	KASANGATI	BULAMU A	29	A LEVEL	Catholic		Muganda		YES	Married	19	MALE	NO	Housewife		Small business		HEP		Permanent	Finished floor/ cement	Finished roofing eg iron sheets,	Cement	YES	YES	YES	NO	NO	NO	NO	YES	YES	YES	YES	NO	NO	YES	YES	NO	NO	NO	NO	NO	NO	NO
654	URBAN	WAKISO	KASANGATI	BULAMU A	47	O LEVEL	Protestant		Muruli		YES	Married	23	MALE	YES	Small business		Small business		HEP		Permanent	Finished floor/ cement	Finished roofing eg iron sheets,	Cement	YES	YES	YES	NO	NO	NO	YES	YES	YES	YES	YES	YES	YES	YES	YES	NO	NO	NO	NO	NO	NO	NO
655	URBAN	WAKISO	KASANGATI	BULAMU A	38	A LEVEL	Muslim		Muganda		YES	Married	19	MALE	YES	Farmer		Small business		HEP		Permanent	Finished floor/ cement	Finished roofing eg iron sheets,	Cement	YES	YES	YES	NO	NO	YES	YES	YES	YES	YES	YES	YES	YES	YES	YES	YES	NO	NO	NO	NO	NO	YES		2
656	URBAN	WAKISO	KASANGATI	BULAMU A	30	O LEVEL	Pentecostal		Muganda		YES	Married	20	MALE	YES	Small business		Small business		HEP		Permanent	Finished floor/ cement	Finished roofing eg iron sheets,	Cement	YES	YES	YES	NO	NO	NO	YES	YES	YES	YES	YES	YES	YES	YES	YES	NO	NO	NO	NO	NO	NO	NO
657	URBAN	WAKISO	KASANGATI	BULAMU A	30	A LEVEL	Pentecostal		Musoga		YES	Married	23	MALE	YES	Small business		Small business		HEP		Permanent	Finished floor/ cement	Finished roofing eg iron sheets,	Cement	YES	YES	YES	NO	NO	NO	YES	YES	YES	YES	YES	NO	NO	YES	YES	NO	NO	NO	NO	NO	NO	NO
658	URBAN	WAKISO	KASANGATI	BULAMU A	30	PRIMARY	Protestant		Munyankole		YES	Married	17	MALE	YES	Small business		Small business		HEP		Permanent	Finished floor/ cement	Finished roofing eg iron sheets,	Cement	YES	YES	YES	NO	NO	YES	YES	YES	YES	YES	YES	NO	NO	YES	YES	NO	NO	NO	NO	NO	NO	NO
659	URBAN	WAKISO	KASANGATI	BULAMU A	27	O LEVEL	Catholic		Muganda		YES	Married	25	MALE	YES	Small business		Small business		HEP		Permanent	Finished floor/ cement	Finished roofing eg iron sheets,	Cement	YES	YES	YES	NO	NO	NO	YES	YES	YES	YES	YES	YES	YES	YES	YES	NO	NO	NO	NO	NO	NO	NO
661	URBAN	WAKISO	KASANGATI	BULAMU A	28	TERTIARY	Muslim		Muruli		YES	Married	24	MALE	YES	other profession	HAIR DRESSING	Teacher		HEP		Permanent	Finished floor/ cement	Finished roofing eg iron sheets,	Cement	YES	YES	YES	NO	NO	YES	YES	YES	YES	YES	YES	YES	YES	YES	YES	NO	NO	NO	NO	NO	NO	NO
662	URBAN	WAKISO	KASANGATI	BULAMU A	33	O LEVEL	Protestant		Musoga		YES	Married	23	MALE	YES	Small business		Small business		HEP		Permanent	Finished floor/ cement	Finished roofing eg iron sheets,	Cement	YES	YES	YES	NO	NO	YES	YES	YES	YES	YES	YES	YES	YES	YES	YES	NO	NO	NO	NO	NO	NO	NO
663	URBAN	WAKISO	KASANGATI	BULAMU A	37	UNIVERSITY	SDA		Muganda		YES	Married	26	MALE	YES	Health professional		Teacher		HEP		Permanent	Finished floor/ cement	Finished roofing eg iron sheets,	Cement	YES	YES	YES	NO	NO	YES	YES	YES	YES	YES	YES	YES	YES	YES	YES	YES	YES	NO	YES	NO	NO	NO
664	URBAN	WAKISO	KASANGATI	BULAMU A	27	A LEVEL	Pentecostal		Munyankole		YES	Married	17	MALE	YES	Small business		Small business		HEP		Permanent	Finished floor/ cement	Finished roofing eg iron sheets,	Cement	YES	YES	YES	NO	NO	YES	YES	YES	YES	YES	YES	YES	YES	YES	YES	NO	NO	NO	NO	NO	NO	NO
665	URBAN	WAKISO	KASANGATI	BULAMU A	34	A LEVEL	Catholic		Muganda		YES	Married	21	MALE	YES	Small business		Teacher		HEP		Permanent	Finished floor/ cement	Finished roofing eg iron sheets,	Cement	YES	YES	YES	NO	NO	YES	YES	YES	YES	YES	YES	YES	YES	YES	YES	NO	NO	NO	NO	NO	NO	YES
666	URBAN	WAKISO	KASANGATI	BULAMU A	36	PRIMARY	Protestant		Muganda		YES	Married	20	MALE	YES	Small business		Small business		HEP		Permanent	Finished floor/ cement	Finished roofing eg iron sheets,	Cement	YES	YES	YES	NO	NO	NO	YES	YES	YES	YES	YES	YES	YES	YES	YES	NO	NO	NO	NO	NO	NO	NO
667	URBAN	WAKISO	KASANGATI	BULAMU A	43	O LEVEL	Catholic		Muganda		YES	Married	23	MALE	YES	other profession	CATERER	Teacher		HEP		Permanent	Finished floor/ cement	Finished roofing eg iron sheets,	Cement	YES	YES	YES	NO	NO	YES	YES	YES	YES	YES	YES	YES	YES	YES	YES	YES	YES	NO	NO	NO	NO	YES
668	URBAN	WAKISO	KASANGATI	BULAMU A	30	O LEVEL	Protestant		other tribe	MUTORO	YES	Married	28	MALE	YES	Small business		Small business		HEP		Permanent	Finished floor/ cement	Finished roofing eg iron sheets,	Cement	YES	YES	YES	NO	YES	YES	YES	YES	YES	YES	YES	YES	YES	YES	YES	NO	NO	NO	NO	NO	NO	NO
670	URBAN	WAKISO	KASANGATI	BULAMU A	34	A LEVEL	Catholic		Muganda		YES	Married	20	MALE	YES	Teacher		Small business		HEP		Permanent	Finished floor/ cement	Finished roofing eg iron sheets,	Cement	YES	YES	YES	NO	NO	NO	YES	YES	YES	YES	YES	YES	YES	YES	YES	YES	NO	NO	NO	NO	NO	NO
671	URBAN	WAKISO	KASANGATI	BULAMU A	26	O LEVEL	Protestant		Munyankole		YES	Married	20	MALE	NO	Housewife		Small business		HEP		Permanent	Finished floor/ cement	Finished roofing eg iron sheets,	Cement	YES	YES	YES	NO	NO	NO	NO	YES	YES	YES	YES	YES	YES	NO	YES	NO	YES	NO	NO	NO	NO	NO
672	URBAN	WAKISO	KASANGATI	BULAMU A	29	UNIVERSITY	Protestant		Mukiga		YES	Married	25	MALE	NO	Housewife		other occupation	MOTOR CYCLIST	HEP		Permanent	Finished floor/ cement	Finished roofing eg iron sheets,	Cement	YES	YES	YES	NO	NO	NO	YES	YES	YES	YES	YES	YES	NO	NO	YES	NO	NO	NO	NO	NO	NO	NO
674	URBAN	WAKISO	KASANGATI	BULAMU D	27	O LEVEL	Pentecostal		Munyankole		YES	Married	26	MALE	YES	Small business		Small business		HEP		Permanent	Finished floor/ cement	Finished roofing eg iron sheets,	Cement	YES	NO	YES	NO	NO	NO	YES	NO	YES	YES	YES	NO	NO	YES	YES	NO	YES	NO	NO	NO	NO	NO
676	URBAN	WAKISO	KASANGATI	BULAMU D	26	O LEVEL	Protestant		Munyankole		YES	Married	20	MALE	NO	Housewife		Small business		HEP		Permanent	Finished floor/ cement	Finished roofing eg iron sheets,	Cement	YES	YES	YES	NO	NO	NO	NO	YES	YES	YES	YES	NO	NO	NO	YES	NO	NO	NO	NO	NO	NO	NO
677	URBAN	WAKISO	KASANGATI	BULAMU D	35	PRIMARY	Catholic		Muganda		YES	Married	17	MALE	NO	Housewife		other occupation	MONEY LENDER	HEP		Semi permanemt	Finished floor/ cement	Finished roofing eg iron sheets,	Cement	YES	YES	YES	NO	NO	NO	YES	YES	YES	YES	YES	YES	NO	NO	YES	NO	NO	NO	NO	NO	NO	YES
678	URBAN	WAKISO	KASANGATI	BULAMU D	26	O LEVEL	Muslim		Muganda		YES	Married	17	MALE	YES	Small business		Small business		HEP		Permanent	Finished floor/ cement	Finished roofing eg iron sheets,	Cement	YES	YES	YES	NO	YES	NO	YES	YES	YES	YES	YES	YES	YES	YES	YES	YES	NO	NO	NO	NO	NO	YES		2
679	URBAN	WAKISO	KASANGATI	BULAMU D	28	O LEVEL	Catholic		Muganda		YES	Married	21	MALE	NO	Housewife		Health professional		HEP		Permanent	Finished floor/ cement	Finished roofing eg iron sheets,	Cement	YES	NO	YES	NO	NO	NO	YES	YES	YES	YES	YES	YES	NO	YES	YES	NO	NO	NO	NO	NO	NO	NO
680	URBAN	WAKISO	KASANGATI	BULAMU D	27	NO EDUCATION	Catholic		Muruli		YES	Married	20	MALE	YES	Small business		other occupation	MOTORCYCLIST	HEP		Permanent	Finished floor/ cement	Finished roofing eg iron sheets,	Cement	YES	NO	YES	NO	NO	NO	NO	NO	NO	NO	NO	NO	NO	NO	YES	NO	YES	NO	NO	NO	NO	NO
681	URBAN	WAKISO	KASANGATI	BULAMU D	41	PRIMARY	Catholic		other tribe	MUTORO	YES	Married	15	MALE	YES	Small business		other occupation	MOTORCYCLIST	HEP		Permanent	Finished floor/ cement	Finished roofing eg iron sheets,	Cement	YES	YES	YES	NO	NO	YES	NO	YES	YES	YES	YES	YES	NO	NO	YES	NO	YES	NO	NO	NO	NO	YES
683	URBAN	WAKISO	KASANGATI	BULAMU D	31	PRIMARY	Pentecostal		Muruli		YES	Married	19	MALE	YES	Small business		Small business		HEP		Permanent	Finished floor/ cement	Finished roofing eg iron sheets,	Cement	YES	YES	YES	NO	YES	YES	YES	YES	YES	YES	YES	YES	YES	YES	YES	YES	NO	NO	NO	NO	NO	NO
684	URBAN	WAKISO	KASANGATI	BULAMU D	26	A LEVEL	Muslim		Muganda		YES	Married	23	MALE	YES	Farmer		Small business		HEP		Permanent	Finished floor/ cement	Finished roofing eg iron sheets,	Cement	YES	YES	YES	NO	NO	YES	YES	YES	YES	YES	YES	NO	NO	YES	YES	YES	YES	NO	YES	NO	NO	YES		25
685	URBAN	WAKISO	KASANGATI	BULAMU A	34	A LEVEL	Muslim		Muganda		YES	Married	19	MALE	YES	Small business		Health professional		HEP		Permanent	Finished floor/ cement	Finished roofing eg iron sheets,	Cement	YES	YES	YES	NO	NO	NO	YES	YES	YES	YES	YES	YES	YES	YES	YES	NO	NO	NO	NO	NO	NO	NO
686	URBAN	WAKISO	KASANGATI	BULAMU A	30	PRIMARY	Catholic		Mukiga		YES	Married	23	MALE	YES	Small business		Small business		HEP		Permanent	Finished floor/ cement	Finished roofing eg iron sheets,	Cement	YES	YES	YES	NO	NO	NO	YES	YES	YES	YES	YES	NO	NO	YES	YES	NO	NO	NO	NO	NO	NO	NO
688	URBAN	WAKISO	KASANGATI	BULAMU A	32	NO EDUCATION	Protestant		Muganda		YES	Married	15	MALE	NO	Housewife		Small business		HEP		Permanent	Finished floor/ cement	Finished roofing eg iron sheets,	Cement	YES	YES	YES	NO	NO	NO	NO	NO	YES	YES	YES	NO	NO	NO	YES	NO	NO	NO	NO	NO	NO	NO
689	URBAN	WAKISO	KASANGATI	BULAMU A	29	A LEVEL	Protestant		Musoga		YES	Married	20	MALE	YES	Small business		Small business		HEP		Permanent	Finished floor/ cement	Finished roofing eg iron sheets,	Cement	YES	YES	NO	NO	NO	NO	YES	YES	NO	YES	YES	YES	YES	YES	YES	NO	NO	NO	NO	NO	NO	NO
691	URBAN	WAKISO	KASANGATI	BULAMU A	30	A LEVEL	SDA		other tribe	ACHOLI	YES	Married	25	MALE	YES	Small business		Small business		HEP		Permanent	Finished floor/ cement	Finished roofing eg iron sheets,	Cement	YES	YES	YES	NO	NO	NO	YES	YES	YES	YES	YES	NO	NO	YES	YES	YES	NO	NO	NO	NO	NO	NO
692	URBAN	WAKISO	KASANGATI	BULAMU D	28	O LEVEL	Protestant		other tribe	ACHOLI	YES	Married	23	MALE	YES	Small business		Small business		HEP		Permanent	Finished floor/ cement	Finished roofing eg iron sheets,	Cement	YES	YES	YES	NO	NO	YES	YES	YES	YES	YES	YES	NO	NO	YES	YES	NO	NO	NO	NO	NO	NO	NO
693	URBAN	WAKISO	KASANGATI	BULAMU A	48	PRIMARY	Catholic		Muganda		YES	Married	19	MALE	YES	Small business		Farmer		HEP		Permanent	Finished floor/ cement	Finished roofing eg iron sheets,	Cement	YES	YES	YES	NO	NO	YES	YES	YES	YES	YES	YES	YES	YES	YES	YES	YES	NO	NO	NO	NO	NO	YES		2
694	URBAN	WAKISO	KASANGATI	BULAMU A	35	A LEVEL	Muslim		Muganda		YES	Married	25	MALE	YES	Small business		Small business		HEP		Permanent	Finished floor/ cement	Finished roofing eg iron sheets,	Cement	YES	YES	YES	NO	NO	YES	YES	YES	YES	YES	YES	NO	NO	YES	YES	YES	NO	NO	NO	NO	NO	NO
695	URBAN	WAKISO	KASANGATI	BULAMU A	26	A LEVEL	Muslim		Musoga		YES	Married	23	MALE	YES	Small business		Small business		HEP		Permanent	Finished floor/ cement	Finished roofing eg iron sheets,	Cement	YES	YES	YES	NO	NO	YES	YES	YES	YES	YES	YES	NO	NO	NO	YES	NO	NO	NO	NO	NO	NO	NO
697	URBAN	WAKISO	KASANGATI	BULAMU A	27	TERTIARY	SDA		Musoga		YES	Married	23	MALE	YES	Small business		Small business		HEP		Permanent	Finished floor/ cement	Finished roofing eg iron sheets,	Cement	YES	YES	YES	NO	NO	YES	YES	YES	YES	YES	YES	YES	YES	YES	YES	YES	NO	NO	NO	NO	NO	NO
698	URBAN	WAKISO	KASANGATI	BULAMU A	31	O LEVEL	Muslim		Munyankole		YES	Married	20	MALE	YES	Small business		Teacher		HEP		Permanent	Finished floor/ cement	Finished roofing eg iron sheets,	Cement	YES	YES	YES	NO	NO	YES	YES	YES	YES	YES	YES	NO	NO	YES	YES	NO	NO	NO	NO	NO	NO	NO
699	URBAN	WAKISO	KASANGATI	BULAMU A	29	A LEVEL	Catholic		Muganda		YES	Married	20	MALE	YES	Small business		Small business		HEP		Permanent	Finished floor/ cement	Finished roofing eg iron sheets,	Cement	YES	YES	YES	NO	NO	YES	YES	YES	YES	YES	YES	YES	YES	YES	YES	YES	NO	NO	NO	NO	NO	NO
700	URBAN	WAKISO	KASANGATI	BULAMU A	40	PRIMARY	Catholic		Muganda		YES	Married	19	MALE	YES	Small business		Small business		HEP		Permanent	Finished floor/ cement	Finished roofing eg iron sheets,	Cement	YES	YES	YES	NO	NO	NO	NO	YES	YES	YES	YES	NO	NO	YES	YES	NO	NO	NO	NO	NO	NO	YES
701	URBAN	WAKISO	KASANGATI	BULAMU B	29	A LEVEL	Protestant		Musoga		YES	Married	25	MALE	YES	Small business		Small business		HEP		Permanent	Finished floor/ cement	Finished roofing eg iron sheets,	Cement	YES	YES	YES	NO	NO	YES	YES	YES	YES	YES	YES	NO	NO	YES	YES	NO	NO	NO	NO	NO	NO	NO
702	URBAN	WAKISO	KASANGATI	BULAMU B	31	A LEVEL	SDA		Mukiga		YES	Married	19	MALE	YES	Small business		Teacher		HEP		Permanent	Finished floor/ cement	Finished roofing eg iron sheets,	Cement	YES	YES	YES	NO	NO	NO	YES	YES	YES	YES	YES	YES	YES	YES	YES	NO	NO	NO	NO	NO	NO	NO
703	URBAN	WAKISO	KASANGATI	BULAMU B	27	UNIVERSITY	Protestant		Muganda		YES	Married	25	MALE	YES	Small business		Small business		HEP		Permanent	Finished floor/ cement	Finished roofing eg iron sheets,	Cement	YES	YES	YES	NO	NO	NO	YES	YES	YES	YES	YES	YES	YES	YES	YES	NO	NO	NO	NO	NO	NO	NO
704	URBAN	WAKISO	KASANGATI	BULAMU B	34	TERTIARY	Protestant		Muruli		YES	Married	23	MALE	YES	Small business		Small business		HEP		Permanent	Finished floor/ cement	Finished roofing eg iron sheets,	Cement	YES	YES	YES	NO	NO	YES	YES	YES	YES	YES	YES	YES	YES	YES	YES	NO	YES	NO	NO	NO	NO	NO
706	URBAN	WAKISO	KASANGATI	BULAMU B	32	A LEVEL	Pentecostal		Musoga		YES	Married	17	MALE	YES	Farmer		Small business		HEP		Permanent	Finished floor/ cement	Finished roofing eg iron sheets,	Cement	YES	YES	YES	NO	NO	YES	YES	YES	YES	YES	YES	NO	NO	YES	YES	NO	NO	NO	NO	NO	NO	YES
707	URBAN	WAKISO	KASANGATI	BULAMU B	36	O LEVEL	Catholic		other tribe	MUTORO	YES	Married	19	MALE	YES	Small business		Small business		HEP		Permanent	Finished floor/ cement	Finished roofing eg iron sheets,	Cement	YES	YES	YES	NO	NO	NO	YES	YES	YES	YES	YES	NO	NO	YES	YES	NO	NO	NO	NO	NO	NO	NO
708	URBAN	WAKISO	KASANGATI	BULAMU B	30	A LEVEL	Protestant		other tribe	LUGBARA	YES	Married	25	MALE	YES	Small business		Health professional		HEP		Permanent	Finished floor/ cement	Finished roofing eg iron sheets,	Cement	YES	YES	YES	NO	NO	YES	YES	YES	YES	YES	YES	YES	YES	YES	YES	NO	NO	NO	NO	NO	NO	YES
709	URBAN	WAKISO	KASANGATI	BULAMU B	28	O LEVEL	SDA		Muganda		YES	Married	20	MALE	YES	Small business		Small business		HEP		Permanent	Finished floor/ cement	Finished roofing eg iron sheets,	Cement	YES	YES	YES	NO	NO	NO	YES	YES	YES	YES	YES	NO	NO	YES	YES	NO	NO	NO	NO	NO	NO	NO
710	URBAN	WAKISO	KASANGATI	BULAMU B	32	A LEVEL	Muslim		Mukiga		YES	Married	20	MALE	YES	Small business		Small business		HEP		Permanent	Finished floor/ cement	Finished roofing eg iron sheets,	Cement	YES	YES	YES	NO	NO	NO	YES	YES	YES	YES	YES	NO	NO	YES	YES	NO	NO	NO	NO	NO	NO	NO
711	URBAN	WAKISO	KASANGATI	BULAMU B	41	NO EDUCATION	Catholic		Muganda		YES	Married	17	MALE	YES	Small business		other occupation	DRIVER	HEP		Permanent	Finished floor/ cement	Finished roofing eg iron sheets,	Cement	YES	YES	YES	NO	NO	NO	NO	YES	YES	YES	YES	NO	NO	YES	YES	NO	NO	NO	NO	NO	NO	NO
712	URBAN	WAKISO	KASANGATI	BULAMU B	29	A LEVEL	Muslim		Muganda		YES	Married	25	MALE	YES	Small business		Small business		HEP		Permanent	Finished floor/ cement	Finished roofing eg iron sheets,	Cement	YES	YES	YES	NO	NO	YES	YES	YES	YES	YES	YES	NO	NO	YES	YES	NO	NO	NO	NO	NO	NO	NO
714	URBAN	WAKISO	KASANGATI	BULAMU B	28	UNIVERSITY	Catholic		Muganda		YES	Married	23	MALE	YES	Teacher		Small business		HEP		Permanent	Finished floor/ cement	Finished roofing eg iron sheets,	Cement	YES	YES	YES	NO	NO	YES	YES	YES	YES	YES	YES	YES	YES	YES	YES	YES	NO	NO	NO	NO	NO	NO
715	URBAN	WAKISO	KASANGATI	BULAMU A	28	A LEVEL	Muslim		Muganda		YES	Married	20	MALE	YES	Small business		other occupation	MECHANIC	HEP		Permanent	Finished floor/ cement	Finished roofing eg iron sheets,	Cement	YES	YES	YES	NO	NO	YES	YES	NO	YES	YES	YES	YES	YES	YES	YES	NO	NO	NO	NO	NO	NO	NO
716	URBAN	WAKISO	KASANGATI	BULAMU B	28	A LEVEL	Protestant		Muganda		YES	Married	19	MALE	YES	Small business		Small business		HEP		Permanent	Finished floor/ cement	Finished roofing eg iron sheets,	Cement	YES	YES	YES	NO	NO	NO	YES	YES	YES	YES	YES	NO	NO	YES	YES	NO	NO	NO	NO	NO	NO	NO
717	URBAN	WAKISO	KASANGATI	BULAMU B	34	O LEVEL	Catholic		Munyankole		YES	Married	19	MALE	YES	Small business		Farmer		HEP		Permanent	Finished floor/ cement	Finished roofing eg iron sheets,	Cement	YES	YES	YES	NO	NO	NO	YES	YES	YES	YES	YES	YES	NO	YES	YES	NO	NO	NO	NO	NO	NO	YES		6
718	URBAN	WAKISO	KASANGATI	BULAMU B	30	A LEVEL	Catholic		Muganda		YES	Married	20	MALE	YES	Small business		Teacher		HEP		Permanent	Finished floor/ cement	Finished roofing eg iron sheets,	Cement	YES	YES	YES	NO	YES	YES	YES	YES	YES	YES	YES	YES	YES	YES	YES	YES	NO	NO	NO	NO	NO	YES		5
719	URBAN	WAKISO	KASANGATI	BULAMU B	31	O LEVEL	Muslim		Muganda		YES	Married	20	MALE	YES	Small business		Small business		HEP		Permanent	Finished floor/ cement	Finished roofing eg iron sheets,	Cement	YES	YES	YES	NO	NO	NO	YES	YES	YES	YES	YES	NO	NO	YES	YES	NO	NO	NO	NO	NO	NO	NO
720	URBAN	WAKISO	KASANGATI	BULAMU B	28	A LEVEL	Catholic		Musoga		YES	Married	20	MALE	YES	Small business		other occupation	MECHANIC	HEP		Permanent	Finished floor/ cement	Finished roofing eg iron sheets,	Cement	YES	YES	YES	NO	NO	YES	YES	NO	YES	YES	YES	NO	NO	YES	YES	YES	NO	NO	NO	NO	NO	YES
721	URBAN	WAKISO	KASANGATI	BULAMU B	36	PRIMARY	Protestant		Muganda		YES	Married	18	MALE	YES	Small business		other occupation	DRIVER	HEP		Permanent	Finished floor/ cement	Finished roofing eg iron sheets,	Cement	YES	YES	YES	NO	NO	NO	YES	NO	YES	YES	YES	NO	NO	YES	YES	NO	NO	NO	NO	NO	NO	NO
722	URBAN	WAKISO	KASANGATI	BULAMU B	28	A LEVEL	SDA		Munyankole		YES	Married	20	MALE	YES	Small business		Small business		HEP		Permanent	Finished floor/ cement	Finished roofing eg iron sheets,	Cement	YES	YES	YES	NO	NO	NO	NO	YES	YES	YES	YES	YES	YES	NO	YES	NO	NO	NO	NO	NO	NO	NO
723	URBAN	WAKISO	KASANGATI	BULAMU B	37	O LEVEL	Muslim		Musoga		YES	Married	20	MALE	YES	Small business		Small business		HEP		Permanent	Finished floor/ cement	Finished roofing eg iron sheets,	Cement	YES	YES	YES	NO	NO	NO	YES	YES	YES	YES	YES	NO	NO	YES	YES	NO	NO	NO	NO	NO	NO	NO
724	URBAN	WAKISO	KASANGATI	BULAMU B	30	UNIVERSITY	Protestant		Muganda		YES	Married	23	MALE	YES	Teacher		Small business		HEP		Permanent	Finished floor/ cement	Finished roofing eg iron sheets,	Cement	YES	YES	YES	NO	YES	YES	YES	YES	YES	YES	YES	YES	YES	YES	YES	YES	NO	NO	NO	NO	NO	NO
725	URBAN	WAKISO	KASANGATI	BULAMU B	29	O LEVEL	Muslim		other tribe	MUNYORO	YES	Married	18	MALE	NO	Housewife		Small business		HEP		Permanent	Finished floor/ cement	Finished roofing eg iron sheets,	Cement	YES	NO	YES	NO	NO	NO	NO	NO	YES	NO	YES	NO	NO	YES	YES	NO	NO	NO	NO	NO	NO	NO
726	URBAN	WAKISO	KASANGATI	BULAMU B	26	PRIMARY	Protestant		Muganda		YES	Married	18	MALE	NO	Housewife		other occupation	DRIVER	HEP		Permanent	Finished floor/ cement	Finished roofing eg iron sheets,	Cement	YES	NO	YES	NO	NO	NO	NO	YES	YES	NO	YES	NO	NO	NO	YES	NO	NO	NO	NO	NO	NO	NO
727	URBAN	WAKISO	KASANGATI	BULAMU B	26	A LEVEL	Catholic		Musoga		YES	Married	23	MALE	YES	Small business		Small business		HEP		Permanent	Finished floor/ cement	Finished roofing eg iron sheets,	Cement	YES	YES	YES	NO	NO	NO	YES	YES	YES	YES	YES	YES	NO	YES	YES	NO	NO	NO	NO	NO	NO	NO
728	URBAN	WAKISO	KASANGATI	BULAMU B	29	O LEVEL	Muslim		other tribe	MUNYORO	YES	Married	19	MALE	YES	Small business		Small business		HEP		Permanent	Finished floor/ cement	Finished roofing eg iron sheets,	Cement	YES	YES	YES	NO	NO	NO	YES	YES	YES	YES	YES	YES	NO	YES	YES	NO	NO	NO	NO	NO	NO	NO
729	URBAN	WAKISO	KASANGATI	BULAMU B	33	A LEVEL	SDA		Muganda		YES	Married	22	MALE	YES	Small business		other occupation	BUILDER	HEP		Permanent	Finished floor/ cement	Finished roofing eg iron sheets,	Cement	YES	YES	YES	NO	NO	YES	YES	YES	YES	YES	YES	YES	NO	YES	YES	NO	NO	NO	NO	NO	NO	NO
730	URBAN	WAKISO	KASANGATI	BULAMU B	38	PRIMARY	Protestant		Muruli		YES	Married	18	MALE	YES	Small business		Small business		HEP		Permanent	Finished floor/ cement	Finished roofing eg iron sheets,	Cement	YES	YES	YES	NO	NO	NO	YES	NO	YES	YES	YES	NO	NO	YES	YES	NO	NO	NO	NO	NO	NO	NO
732	URBAN	WAKISO	KASANGATI	BULAMU D	35	UNIVERSITY	Catholic		Musoga		YES	Married	21	MALE	YES	Small business		other occupation	MECHANIC	HEP		Permanent	Finished floor/ cement	Finished roofing eg iron sheets,	Cement	YES	YES	YES	YES	YES	YES	YES	YES	YES	YES	YES	YES	YES	YES	YES	YES	YES	NO	NO	NO	NO	NO
733	URBAN	WAKISO	KASANGATI	BULAMU D	32	A LEVEL	Muslim		Munyankole		YES	Married	20	MALE	YES	Small business		Small business		HEP		Permanent	Finished floor/ cement	Finished roofing eg iron sheets,	Cement	YES	YES	YES	NO	NO	YES	YES	YES	YES	YES	YES	YES	YES	YES	YES	YES	YES	NO	NO	NO	NO	NO
734	URBAN	WAKISO	KASANGATI	BULAMU D	35	PRIMARY	Catholic		Muganda		YES	Married	15	MALE	YES	Farmer		Farmer		HEP		Permanent	Finished floor/ cement	Finished roofing eg iron sheets,	Cement	YES	YES	YES	NO	NO	NO	NO	YES	YES	NO	YES	YES	NO	NO	YES	YES	NO	NO	NO	NO	NO	YES
735	URBAN	WAKISO	KASANGATI	BULAMU D	37	A LEVEL	Catholic		Muganda		YES	Married	16	MALE	NO	Housewife		Small business		HEP		Permanent	Finished floor/ cement	Finished roofing eg iron sheets,	Cement	YES	YES	YES	NO	NO	NO	NO	YES	NO	YES	YES	YES	NO	YES	YES	NO	NO	NO	NO	NO	NO	NO
736	URBAN	WAKISO	KASANGATI	BULAMU D	28	A LEVEL	Catholic		Mukiga		YES	Married	19	MALE	YES	other profession	TAILORING	Small business		HEP		Permanent	Finished floor/ cement	Finished roofing eg iron sheets,	Cement	YES	YES	YES	NO	NO	YES	YES	YES	YES	YES	YES	YES	YES	YES	YES	YES	NO	NO	NO	NO	NO	YES		10
737	URBAN	WAKISO	KASANGATI	BULAMU D	30	A LEVEL	Protestant		Munyankole		YES	Married	20	MALE	YES	Small business		Small business		HEP		Permanent	Finished floor/ cement	Finished roofing eg iron sheets,	Cement	YES	YES	YES	NO	NO	NO	YES	YES	YES	YES	YES	YES	YES	YES	YES	YES	NO	NO	NO	NO	NO	NO
738	URBAN	WAKISO	KASANGATI	BULAMU A	28	A LEVEL	Catholic		Muganda		YES	Married	20	MALE	YES	Small business		Small business		HEP		Permanent	Finished floor/ cement	Finished roofing eg iron sheets,	Cement	YES	YES	YES	NO	NO	NO	YES	YES	YES	YES	YES	YES	YES	YES	YES	NO	NO	NO	NO	NO	NO	NO
739	URBAN	WAKISO	KASANGATI	BULAMU D	30	A LEVEL	Protestant		Muganda		YES	Married	20	MALE	YES	Small business		Small business		HEP		Permanent	Finished floor/ cement	Finished roofing eg iron sheets,	Cement	YES	YES	YES	NO	NO	YES	YES	YES	YES	YES	YES	YES	YES	YES	YES	NO	NO	NO	NO	NO	NO	NO
741	URBAN	WAKISO	KASANGATI	BULAMU D	36	NO EDUCATION	Catholic		Muganda		YES	Married	15	MALE	YES	Small business		other occupation	MOTOR CYCLIST	HEP		Permanent	Finished floor/ cement	Finished roofing eg iron sheets,	Cement	YES	YES	YES	NO	NO	NO	NO	YES	YES	NO	YES	NO	NO	YES	YES	NO	YES	NO	NO	NO	NO	NO
742	URBAN	WAKISO	KASANGATI	BULAMU D	27	O LEVEL	Protestant		Muruli		YES	Married	19	MALE	YES	Small business		other occupation	ELECTRICIAN	HEP		Permanent	Finished floor/ cement	Finished roofing eg iron sheets,	Cement	YES	YES	YES	NO	NO	YES	YES	YES	YES	YES	YES	NO	NO	YES	YES	NO	NO	NO	NO	NO	NO	NO
743	URBAN	WAKISO	KASANGATI	BULAMU D	33	PRIMARY	Catholic		Muganda		YES	Married	20	MALE	YES	Small business		other occupation	MOTOR CYCLIST	HEP		Permanent	Finished floor/ cement	Finished roofing eg iron sheets,	Cement	YES	YES	YES	NO	NO	NO	NO	YES	YES	NO	YES	YES	NO	YES	YES	YES	YES	NO	NO	NO	NO	NO
744	URBAN	WAKISO	KASANGATI	BULAMU D	33	NO EDUCATION	Catholic		Muganda		YES	Married	15	MALE	YES	Small business		Small business		HEP		Permanent	Finished floor/ cement	Finished roofing eg iron sheets,	Cement	YES	YES	YES	NO	NO	NO	NO	YES	YES	YES	YES	NO	NO	NO	YES	YES	NO	NO	NO	NO	NO	NO
745	URBAN	WAKISO	KASANGATI	BULAMU D	28	A LEVEL	Catholic		Muganda		YES	Married	19	MALE	YES	Small business		Small business		HEP		Permanent	Finished floor/ cement	Finished roofing eg iron sheets,	Cement	YES	YES	YES	NO	NO	YES	NO	YES	YES	YES	YES	YES	YES	YES	YES	NO	NO	NO	NO	NO	NO	NO
746	URBAN	WAKISO	KASANGATI	BULAMU D	29	UNIVERSITY	Catholic		Muganda		YES	Married	26	MALE	YES	Teacher		Small business		HEP		Permanent	Finished floor/ cement	Finished roofing eg iron sheets,	Cement	YES	YES	YES	NO	YES	YES	YES	NO	YES	YES	YES	YES	YES	YES	YES	YES	YES	NO	NO	NO	NO	NO
747	URBAN	WAKISO	KASANGATI	BULAMU D	36	A LEVEL	Catholic		Muganda		YES	Married	20	MALE	YES	Small business		Small business		HEP		Permanent	Finished floor/ cement	Finished roofing eg iron sheets,	Cement	YES	YES	YES	NO	NO	YES	YES	YES	YES	YES	YES	YES	YES	YES	YES	YES	NO	NO	NO	NO	NO	NO
748	URBAN	WAKISO	KASANGATI	BULAMU D	33	A LEVEL	Catholic		Muganda		YES	Married	20	MALE	YES	Small business		other occupation	MECHANIC	HEP		Permanent	Finished floor/ cement	Finished roofing eg iron sheets,	Cement	YES	YES	YES	NO	NO	YES	YES	YES	YES	YES	YES	YES	YES	YES	YES	YES	YES	NO	NO	NO	NO	NO
749	URBAN	WAKISO	KASANGATI	BULAMU D	33	A LEVEL	Protestant		Muganda		YES	Married	19	MALE	YES	Small business		other occupation	TECHINICIAN	HEP		Permanent	Finished floor/ cement	Finished roofing eg iron sheets,	Cement	YES	YES	YES	NO	NO	YES	YES	YES	YES	YES	YES	YES	YES	YES	YES	YES	YES	NO	NO	NO	NO	NO
750	URBAN	WAKISO	KASANGATI	BULAMU D	32	A LEVEL	SDA		Mukiga		YES	Married	20	MALE	YES	Farmer		Small business		HEP		Permanent	Finished floor/ cement	Finished roofing eg iron sheets,	Cement	YES	YES	YES	NO	NO	NO	YES	YES	YES	YES	YES	YES	YES	YES	YES	YES	YES	NO	NO	NO	NO	NO
751	URBAN	WAKISO	KASANGATI	BULAMU D	26	A LEVEL	Catholic		Muruli		YES	Married	19	MALE	YES	Small business		Small business		HEP		Permanent	Finished floor/ cement	Finished roofing eg iron sheets,	Cement	YES	YES	YES	NO	NO	NO	YES	YES	YES	YES	YES	YES	YES	YES	YES	YES	NO	NO	NO	NO	NO	NO
752	URBAN	WAKISO	KASANGATI	BULAMU D	32	TERTIARY	Catholic		Musoga		YES	Married	19	MALE	YES	Small business		Small business		HEP		Permanent	Finished floor/ cement	Finished roofing eg iron sheets,	Cement	YES	YES	YES	NO	NO	YES	YES	YES	YES	YES	YES	YES	NO	YES	YES	YES	NO	NO	NO	NO	NO	YES
753	URBAN	WAKISO	KASANGATI	BULAMU A	26	A LEVEL	Protestant		Munyankole		YES	Married	19	MALE	YES	other profession	TAILORING	Small business		HEP		Permanent	Finished floor/ cement	Finished roofing eg iron sheets,	Cement	YES	YES	YES	NO	NO	NO	YES	NO	YES	YES	YES	YES	YES	YES	YES	YES	NO	NO	NO	NO	NO	NO
754	URBAN	WAKISO	KASANGATI	BULAMU D	30	A LEVEL	Pentecostal		Mukiga		YES	Married	19	MALE	YES	Small business		Small business		HEP		Permanent	Finished floor/ cement	Finished roofing eg iron sheets,	Cement	YES	YES	YES	NO	NO	YES	YES	YES	YES	YES	YES	YES	YES	YES	YES	NO	NO	NO	NO	NO	NO	NO
755	URBAN	WAKISO	KASANGATI	BULAMU D	29	A LEVEL	Muslim		Musoga		YES	Married	21	MALE	YES	Small business		Small business		HEP		Permanent	Finished floor/ cement	Finished roofing eg iron sheets,	Cement	YES	YES	YES	NO	NO	NO	YES	YES	YES	YES	YES	YES	YES	NO	YES	YES	NO	NO	NO	NO	NO	YES
756	URBAN	WAKISO	KASANGATI	BULAMU D	35	A LEVEL	Catholic		Muganda		YES	Married	20	MALE	YES	Small business		Small business		HEP		Permanent	Finished floor/ cement	Finished roofing eg iron sheets,	Cement	YES	YES	YES	NO	NO	NO	YES	YES	YES	YES	YES	YES	YES	NO	YES	NO	NO	NO	NO	NO	NO	NO
757	URBAN	WAKISO	KASANGATI	BULAMU D	35	A LEVEL	Pentecostal		Muruli		YES	Married	18	MALE	NO	Housewife		Small business		HEP		Permanent	Finished floor/ cement	Finished roofing eg iron sheets,	Cement	YES	YES	YES	NO	NO	NO	YES	YES	YES	YES	YES	YES	YES	YES	YES	NO	NO	NO	NO	NO	NO	NO
758	URBAN	WAKISO	KASANGATI	BULAMU A	32	O LEVEL	Protestant		Musoga		YES	Married	20	MALE	YES	Small business		Small business		HEP		Permanent	Finished floor/ cement	Finished roofing eg iron sheets,	Cement	YES	YES	NO	NO	NO	YES	YES	YES	YES	YES	YES	YES	YES	NO	YES	YES	NO	NO	NO	NO	NO	NO
759	URBAN	WAKISO	KASANGATI	BULAMU D	34	A LEVEL	Muslim		Munyankole		YES	Married	19	MALE	YES	Teacher		Small business		HEP		Permanent	Finished floor/ cement	Finished roofing eg iron sheets,	Cement	YES	YES	YES	NO	NO	NO	YES	YES	YES	YES	YES	YES	YES	YES	YES	YES	NO	NO	NO	NO	NO	NO
761	URBAN	WAKISO	KASANGATI	BULAMU A	26	O LEVEL	SDA		Muganda		YES	Married	22	MALE	NO	Housewife		other occupation	MECHANIC	HEP		Permanent	Finished floor/ cement	Finished roofing eg iron sheets,	Cement	YES	YES	YES	NO	NO	NO	YES	YES	YES	YES	YES	NO	NO	NO	YES	YES	NO	NO	NO	NO	NO	NO
762	URBAN	WAKISO	KASANGATI	BULAMU D	30	O LEVEL	SDA		other tribe	MUNYORO	YES	Married	25	MALE	NO	Housewife		other occupation	MOTOR CYCLIST	HEP		Permanent	Finished floor/ cement	Finished roofing eg iron sheets,	Cement	YES	YES	YES	NO	NO	NO	NO	YES	YES	YES	YES	NO	NO	YES	YES	NO	YES	NO	NO	NO	NO	NO
763	URBAN	WAKISO	KASANGATI	BULAMU A	35	PRIMARY	Protestant		Musoga		YES	Married	18	MALE	NO	Housewife		other occupation	MOTOR CYCLIST	HEP		Permanent	Finished floor/ cement	Finished roofing eg iron sheets,	Cement	YES	YES	YES	NO	NO	NO	YES	YES	YES	YES	YES	NO	NO	NO	YES	NO	YES	NO	NO	NO	NO	NO
764	URBAN	WAKISO	KASANGATI	BULAMU A	35	UNIVERSITY	Muslim		other tribe	MUTORO	YES	Married	21	MALE	YES	other profession	TAILOR	other occupation	AGRIC OFFICER	HEP		Permanent	Finished floor/ cement	Finished roofing eg iron sheets,	Cement	YES	YES	YES	NO	NO	YES	YES	YES	YES	YES	YES	YES	YES	YES	YES	NO	YES	NO	NO	NO	NO	NO
765	RURAL	NAKASONGOLA	NABISWERA	KATUBA	30	O LEVEL	Pentecostal		Muganda		YES	Married	20	MALE	YES	Farmer		Farmer		Solar energy		Permanent	Finished floor/ cement	Finished roofing eg iron sheets,	Burnt bricks with cement	NO	YES	NO	NO	NO	NO	NO	YES	YES	NO	YES	YES	YES	YES	YES	YES	NO	NO	NO	NO	NO	YES	2
767	RURAL	NAKASONGOLA	NABISWERA	KATUBA	46	PRIMARY	SDA		Muruli		YES	Married	17	MALE	YES	Housewife		Farmer		Solar energy		Permanent	Finished floor/ cement	Finished roofing eg iron sheets,	Burnt bricks with cement	NO	YES	NO	NO	NO	NO	NO	YES	YES	YES	YES	YES	YES	YES	YES	YES	NO	NO	NO	NO	NO	YES	2
768	RURAL	NAKASONGOLA	NABISWERA	KATUBA	36	PRIMARY	Pentecostal		Muruli		YES	Married	18	MALE	YES	Farmer		Farmer		Solar energy		Permanent	Finished floor/ cement	Finished roofing eg iron sheets,	Burnt bricks with cement	NO	YES	YES	NO	NO	NO	NO	YES	YES	NO	YES	YES	YES	YES	YES	YES	YES	NO	NO	NO	NO	YES	2
769	RURAL	NAKASONGOLA	NABISWERA	KATUBA	49	PRIMARY	Pentecostal		Muruli		YES	Married	20	MALE	NO	Housewife		Farmer		Solar energy		Permanent	Finished floor/ cement	Finished roofing eg iron sheets,	Burnt bricks with cement	NO	YES	NO	NO	NO	NO	NO	YES	YES	NO	YES	YES	YES	YES	YES	YES	YES	NO	NO	NO	NO	YES	3
770	RURAL	NAKASONGOLA	NABISWERA	KATUBA	25	O LEVEL	Protestant		other tribe	NYARWANDA	YES	Married	24	MALE	YES	Teacher		Small business		Solar energy		Permanent	Finished floor/ cement	Finished roofing eg iron sheets,	Burnt bricks with cement	NO	YES	NO	NO	NO	NO	NO	YES	YES	NO	YES	YES	YES	YES	YES	NO	YES	NO	NO	NO	NO	YES	2	2
771	RURAL	NAKASONGOLA	NABISWERA	KATUBA	32	PRIMARY	Protestant		Munyankole		YES	Married	18	MALE	YES	Small business		Small business		Solar energy		Permanent	Finished floor/ cement	Finished roofing eg iron sheets,	Burnt bricks with cement	NO	NO	NO	NO	NO	NO	NO	YES	NO	NO	YES	YES	YES	YES	YES	NO	NO	NO	NO	NO	NO	YES	4
774	RURAL	NAKASONGOLA	NABISWERA	KATUBA	28	NO EDUCATION	Pentecostal		Muruli		YES	Married	19	MALE	YES	Farmer		Farmer		Keresone		Permanent	Finished floor/ cement	Finished roofing eg iron sheets,	Burnt bricks with cement	NO	YES	NO	NO	NO	NO	NO	YES	YES	YES	YES	YES	YES	YES	YES	YES	NO	NO	NO	NO	NO	YES
775	RURAL	NAKASONGOLA	NABISWERA	KATUBA	34	NO EDUCATION	Protestant		Muruli		YES	Married	19	MALE	YES	Farmer		Farmer		other source of lighting	TORCH	Permanent	Finished floor/ cement	Finished roofing eg iron sheets,	Burnt bricks with cement	NO	YES	NO	NO	NO	NO	NO	YES	YES	YES	YES	YES	YES	YES	YES	YES	NO	NO	NO	NO	NO	YES	10
776	RURAL	NAKASONGOLA	NABISWERA	KATUBA	39	PRIMARY	Pentecostal		Muruli		YES	Married	18	MALE	YES	Farmer		Farmer		Solar energy		Permanent	Finished floor/ cement	Finished roofing eg iron sheets,	Burnt bricks with cement	NO	YES	NO	NO	NO	NO	NO	YES	YES	NO	YES	YES	YES	YES	YES	YES	YES	NO	NO	NO	NO	YES	2
777	RURAL	NAKASONGOLA	NABISWERA	KATUBA	49	NO EDUCATION	Protestant		Muruli		YES	Married	19	MALE	YES	Farmer		Farmer		other source of lighting	TORCH	Semi permanemt	Finished floor/ cement	Finished roofing eg iron sheets,	Unburnt bricks with mud	NO	YES	NO	NO	NO	NO	NO	YES	YES	NO	YES	YES	YES	YES	YES	YES	YES	NO	NO	NO	NO	YES	2
778	RURAL	NAKASONGOLA	NABISWERA	KATUBA	38	PRIMARY	Protestant		Muruli		YES	Married	19	MALE	YES	Farmer		Farmer		Solar energy		Permanent	Finished floor/ cement	Finished roofing eg iron sheets,	Burnt bricks with cement	NO	YES	NO	NO	NO	NO	NO	YES	YES	YES	YES	YES	YES	YES	YES	YES	YES	NO	NO	NO	NO	YES	2	1
779	RURAL	NAKASONGOLA	NABISWERA	KATUBA	25	O LEVEL	Pentecostal		Muruli		YES	Married	20	MALE	YES	Farmer		Farmer		Solar energy		Semi permanemt	Natural floor	Natural roofing eg grass	Poles with mud	NO	YES	NO	NO	NO	NO	NO	YES	YES	NO	YES	YES	YES	YES	YES	YES	NO	NO	NO	NO	NO	YES	5
780	RURAL	NAKASONGOLA	NABISWERA	KATUBA	30	O LEVEL	Pentecostal		Muruli		YES	Married	19	MALE	YES	Farmer		Farmer		Solar energy		Temporary	Natural floor	Natural roofing eg grass	Poles with mud	NO	NO	NO	NO	NO	NO	NO	NO	YES	NO	YES	NO	YES	YES	YES	YES	NO	NO	NO	NO	NO	YES	8	1
785	RURAL	NAKASONGOLA	NABISWERA	KATUBA	31	O LEVEL	Protestant		Muruli		YES	Married	17	MALE	YES	Farmer		Farmer		Solar energy		Permanent	Finished floor/ cement	Finished roofing eg iron sheets,	Burnt bricks with cement	NO	YES	NO	NO	NO	NO	NO	YES	YES	NO	YES	YES	YES	YES	YES	YES	YES	NO	YES	YES	YES	YES	2
786	RURAL	NAKASONGOLA	NABISWERA	KATUBA	49	PRIMARY	Protestant		Muruli		YES	Married	20	MALE	YES	Farmer		Farmer		Solar energy		Permanent	Finished floor/ cement	Finished roofing eg iron sheets,	Burnt bricks with cement	NO	YES	NO	NO	NO	NO	NO	YES	YES	NO	YES	YES	YES	YES	YES	YES	YES	NO	NO	NO	NO	YES	1
787	RURAL	NAKASONGOLA	NABISWERA	KATUBA	46	PRIMARY	Pentecostal		Muruli		YES	Married	15	MALE	YES	Farmer		Farmer		Solar energy		Permanent	Finished floor/ cement	Finished roofing eg iron sheets,	Burnt bricks with cement	NO	YES	NO	NO	NO	NO	NO	YES	YES	NO	YES	YES	NO	NO	YES	YES	YES	NO	NO	NO	NO	YES	2
788	RURAL	NAKASONGOLA	NABISWERA	KATUBA	43	PRIMARY	Pentecostal		other tribe	SAMYA	YES	Married	19	MALE	YES	Farmer		Farmer		other source of lighting	TORCH	Temporary	Natural floor	Natural roofing eg grass	Poles with mud	NO	YES	NO	NO	NO	NO	NO	YES	YES	NO	YES	NO	YES	NO	NO	YES	NO	NO	NO	NO	NO	YES
789	RURAL	NAKASONGOLA	NABISWERA	KATUBA	27	PRIMARY	Pentecostal		Muganda		YES	Married	23	MALE	YES	Farmer		Farmer		other source of lighting	TORCH	Temporary	Natural floor	Natural roofing eg grass	Unburnt bricks with mud	NO	YES	NO	NO	NO	NO	NO	YES	YES	NO	YES	NO	YES	YES	YES	YES	NO	NO	NO	NO	NO	YES
790	RURAL	NAKASONGOLA	NABISWERA	KATUBA	47	NO EDUCATION	Protestant		Muruli		YES	Married	17	MALE	YES	Farmer		Farmer		Solar energy		Permanent	Finished floor/ cement	Finished roofing eg iron sheets,	Burnt bricks with cement	NO	YES	NO	NO	NO	NO	NO	YES	YES	NO	YES	YES	YES	NO	YES	YES	YES	NO	NO	NO	NO	YES	1
791	URBAN	WAKISO	WAKISO	MPUNGA	34	TERTIARY	Catholic		Mukiga		YES	Married	24	MALE	YES	other profession	TAILOR	Small business		HEP		Permanent	Finished floor/ cement	Finished roofing eg iron sheets,	Cement
793	URBAN	WAKISO	WAKISO	MPUNGA	25	O LEVEL	Protestant		Muganda		YES	Married	18	MALE	YES	Small business		other occupation	CANPENTER	HEP		Permanent	Finished floor/ cement	Finished roofing eg iron sheets,	Cement	YES	YES	NO	NO	NO	NO	NO	YES	YES	YES	YES	YES	NO	NO	NO	NO	NO	NO	NO	NO	NO	NO
796	URBAN	WAKISO	WAKISO	MPUNGA	45	PRIMARY	Protestant		Muganda		YES	Married	20	MALE	YES	Small business				HEP		Permanent	Finished floor/ cement	Finished roofing eg iron sheets,	Cement	NO	YES																				YES
798	URBAN	WAKISO	WAKISO	NALUVULE	28	PRIMARY	Catholic		Muganda		YES	Married	17	MALE	YES	Small business				HEP		Temporary	Finished floor/ cement	Finished roofing eg iron sheets,	Cement	YES	YES	YES	NO	NO	YES	NO	YES	YES	YES	YES	YES	NO	YES	NO	NO	NO	NO	NO	NO	NO	NO
800	URBAN	WAKISO	WAKISO	NALUVULE	31	O LEVEL	Muslim		Muganda		YES	Married	18	MALE	YES	Small business		Small business		HEP		Temporary	Finished floor/ cement	Finished roofing eg iron sheets,	Cement	YES	YES	YES	NO	NO	YES	NO	YES	YES	YES	YES	YES	NO	NO	YES	NO	NO	NO	NO	NO	NO	NO
801	URBAN	WAKISO	WAKISO	NALUVULE	25	PRIMARY	Muslim		Muganda		YES	Married	18	MALE	YES	Small business		Small business		HEP		Semi permanemt	Finished floor/ cement	Finished roofing eg iron sheets,	Burnt bricks with mud	YES	NO	YES	NO	NO	NO	NO	NO	NO	NO	NO	NO	NO	YES	YES	NO	NO	NO	NO	NO	NO	NO
802	URBAN	WAKISO	WAKISO	NALUVULE	27	PRIMARY	Muslim		Muganda		YES	Married	18	MALE	YES	Small business		Small business		HEP		Temporary	Finished floor/ cement	Finished roofing eg iron sheets,	Cement	YES	YES	YES	NO	NO	NO	NO	YES	YES	YES	YES	NO	NO	NO	YES	NO	NO	NO	NO	NO	NO	NO
803	URBAN	WAKISO	WAKISO	NALUVULE	35	PRIMARY	Catholic		Muganda		YES	Married	13	MALE	YES	Small business		Small business		HEP		Permanent	Finished floor/ cement	Finished roofing eg iron sheets,	Burnt bricks with cement	YES	YES	NO	NO	NO	NO	NO	YES	YES	YES	YES	YES	NO	NO	YES	NO	NO	NO	NO	NO	NO	NO
804	URBAN	WAKISO	WAKISO	NALUVULE	41	NO EDUCATION	Muslim		Muganda		YES	Married	18	FEMALE	YES	Small business		Small business		HEP		Temporary	Finished floor/ cement	Finished roofing eg iron sheets,	Cement	YES	YES	YES	NO	NO	NO	NO	YES	YES	YES	YES	YES	NO	NO	NO	NO	NO	NO	NO	NO	NO	NO
806	URBAN	WAKISO	WAKISO	NALUVULE	33	O LEVEL	Pentecostal		Muganda		YES	Married	22	MALE	YES	Small business		Small business		HEP		Permanent	Finished floor/ cement	Finished roofing eg iron sheets,	Cement																						NO
807	URBAN	WAKISO	WAKISO	NALUVULE	27	O LEVEL	Muslim		Muganda		YES	Married	23	MALE	YES	other profession	TAILOR	Small business		HEP		Permanent	Finished floor/ cement	Finished roofing eg iron sheets,	Cement	YES	YES	YES	NO	NO	NO	NO	YES	YES	YES	YES	YES	YES	NO	YES	YES	NO	NO	NO	NO	NO	YES
809	URBAN	WAKISO	WAKISO	NALUVULE	29	PRIMARY	Protestant		other tribe	MUGISHU	YES	Married	18	MALE	YES	Small business		Farmer		Keresone		Permanent	Finished floor/ cement	Finished roofing eg iron sheets,	Cement	NO	YES	NO	NO	NO	NO	NO	YES	YES	YES	YES	YES	NO	NO	YES	NO	NO	NO	NO	NO	NO	NO
810	URBAN	WAKISO	WAKISO	NALUVULE	28	O LEVEL	Pentecostal		Muruli		YES	Married	28	MALE	NO	Housewife		other occupation	DRIVER	HEP		Permanent	Finished floor/ cement	Finished roofing eg iron sheets,	Cement	YES	YES	YES	NO	NO	NO	YES	YES	YES	YES	YES	YES	NO	NO	YES	NO	NO	NO	NO	NO	NO	NO
812	URBAN	WAKISO	WAKISO	KABULENGWA	41	PRIMARY	Protestant		Munyankole		YES	Married	17	MALE	YES	Small business		Small business		HEP		Permanent	Finished floor/ cement	Finished roofing eg iron sheets,	Cement																						NO
814	URBAN	WAKISO	WAKISO	NALUVULE	37	UNIVERSITY	Protestant		Musoga		YES	Married	18	MALE	YES	Teacher		other occupation	LAWYER	HEP		Permanent	Finished floor/ cement	Finished roofing eg iron sheets,	Cement	YES	YES	YES	YES	YES	YES	YES	YES	YES	YES	YES	YES	YES	YES	YES	NO	NO	NO	YES	NO	NO	NO
815	URBAN	WAKISO	WAKISO	NALUVULE	27	NO EDUCATION	Catholic		Muganda		YES	Married	20	MALE	YES	Small business		other occupation	BRICK MAKING	Solar energy		Permanent	Finished floor/ cement	Finished roofing eg iron sheets,	Cement	NO	YES	NO	NO	NO	NO	NO	YES	YES	YES	YES	YES	NO	NO	YES	NO	NO	NO	NO	NO	NO	NO
818	URBAN	WAKISO	WAKISO	NALUVULE	32	O LEVEL	Catholic		Muganda		YES	Married	22	MALE	YES	Teacher		Teacher		HEP		Permanent	Finished floor/ cement	Finished roofing eg iron sheets,	Cement	YES	YES	YES	NO	NO	YES	NO	YES	YES	YES	YES	YES	YES	YES	YES	NO	NO	NO	NO	NO	NO	NO
819	URBAN	WAKISO	WAKISO	NALUVULE	25	O LEVEL	Protestant		Muganda		YES	Married	20	MALE	YES	Small business		other occupation	ELECTRICIAN	HEP		Permanent	Finished floor/ cement	Finished roofing eg iron sheets,	Cement	YES	NO	YES	NO	NO	NO	NO	YES	YES	YES	YES	YES	NO	NO	YES	NO	NO	NO	YES	NO	NO	NO
821	URBAN	WAKISO	WAKISO	KISIMBIRI B	25	A LEVEL	Catholic		Muganda		YES	Married	25	MALE	YES	other profession	ARTISTS	other occupation	ARTISTS	HEP		Permanent	Finished floor/ cement	Finished roofing eg iron sheets,	Cement	YES	YES	YES	NO	YES	NO	YES	YES	YES	YES	YES	YES	NO	NO	YES	NO	NO	NO	NO	NO	NO	NO
825	URBAN	WAKISO	WAKISO	KISIMBIRI B	33	TERTIARY	other religion	PEGAN	Muganda		YES	Married	20	MALE	YES	Small business		Small business		HEP		Permanent	Finished floor/ cement	Finished roofing eg iron sheets,	Cement	NO	NO	NO	NO	NO	NO	NO	YES	YES	YES	YES	YES	YES	NO	YES	NO	NO	NO	NO	NO	NO	NO
826	URBAN	WAKISO	WAKISO	KISIMBIRI B	49	PRIMARY	Muslim		Muganda		YES	Married	20	MALE	YES	Small business		other occupation	BUILDER	Solar energy		Permanent	Finished floor/ cement	Finished roofing eg iron sheets,	Cement	YES	YES	NO	NO	NO	NO	NO	YES	YES	YES	YES	YES	NO	NO	YES	NO	NO	NO	NO	NO	NO	NO
828	URBAN	WAKISO	WAKISO	KISIMBIRI B	49	PRIMARY	Pentecostal		other tribe	KARAMAJONG	YES	Married	15	MALE	NO	Housewife		other occupation	MOTORCYCLIST	HEP		Permanent	Finished floor/ cement	Finished roofing eg iron sheets,	Cement	YES	YES	YES	NO	NO	YES	YES	YES	YES	YES	YES	YES	NO	NO	YES	NO	NO	NO	NO	NO	NO	NO
829	URBAN	WAKISO	WAKISO	KISIMBIRI B	49	NO EDUCATION	Catholic		Muganda		YES	Married	14	MALE	NO	Housewife		Farmer		Keresone		Permanent	Finished floor/ cement	Finished roofing eg iron sheets,	Cement	NO	YES	YES	NO	NO	NO	YES	YES	YES	YES	YES	YES	NO	NO	YES	YES	NO	NO	NO	NO	NO	YES
830	URBAN	WAKISO	WAKISO	KISIMBIRI B	43	O LEVEL	Catholic		Muganda		YES	Married	19	MALE	YES	Small business		other occupation	INSURANCE OFFICER	HEP		Permanent	Finished floor/ cement	Finished roofing eg iron sheets,	Cement	YES	YES	YES	NO	YES	YES	YES	YES	YES	YES	YES	YES	YES	NO	YES	YES	NO	NO	YES	NO	NO	NO
831	URBAN	WAKISO	WAKISO	KISIMBIRI B	40	O LEVEL	SDA		Munyankole		YES	Married	27	MALE	YES	Small business		other occupation	DRIVER	HEP		Permanent	Finished floor/ cement	Finished roofing eg iron sheets,	Cement	YES	YES	YES	NO	NO	NO	YES	YES	YES	YES	YES	YES	NO	NO	YES	YES	NO	NO	NO	NO	NO	NO
832	URBAN	WAKISO	WAKISO	KISIMBIRI B	28	O LEVEL	Protestant		other tribe	MUNYORO	YES	Married	18	MALE	YES	Small business		Small business		HEP		Permanent	Finished floor/ cement	Finished roofing eg iron sheets,	Cement	YES	NO	YES	NO	NO	NO	NO	YES	YES	YES	YES	YES	NO	YES	YES	NO	NO	NO	NO	NO	NO	NO
833	URBAN	WAKISO	WAKISO	KISIMBIRI B	49	O LEVEL	Muslim		Musoga		YES	Married	17	MALE	YES	Small business		Small business		HEP		Permanent	Finished floor/ cement	Finished roofing eg iron sheets,	Cement	YES	YES	YES	NO	NO	YES	NO	YES	YES	YES	YES	YES	NO	YES	YES	YES	NO	NO	NO	NO	NO	YES
835	URBAN	WAKISO	WAKISO	KISIMBIRI B	26	O LEVEL	Catholic		Muganda		YES	Married	21	MALE	NO	Housewife		other occupation	DRIVER	HEP		Permanent	Finished floor/ cement	Finished roofing eg iron sheets,	Cement																						NO
836	URBAN	WAKISO	NASANA	NANSANA WARD 7/8	30	O LEVEL	Catholic		Muganda		YES	Married	29	MALE	NO	Housewife		Small business		HEP		Permanent	Natural floor	Finished roofing eg iron sheets,	Burnt bricks with cement	YES	YES	NO	NO	NO	NO	NO	NO	NO	NO	YES	NO	NO	NO	YES	NO	NO	NO	NO	NO	NO	YES
837	URBAN	WAKISO	NANSANA	NANSANA WARD 7/8	27	NO EDUCATION	Catholic		Muganda		YES	Married	24	MALE	NO	Housewife		Small business		HEP		Permanent	Finished floor/ cement	Finished roofing eg iron sheets,	Cement	YES	YES	YES	NO	NO	NO	YES	NO	NO	NO	NO	NO	NO	NO	NO	NO	NO	NO	NO	NO	NO	YES
838	URBAN	WAKISO	NANSANA	NANSANA WARD 7/8	26	O LEVEL	Protestant		Muganda		YES	Married	19	MALE	NO	Housewife		other occupation	DRIVER	HEP		Permanent	Finished floor/ cement	Finished roofing eg iron sheets,	Cement	YES																					YES
841	URBAN	WAKISO	NANSANA	NANSANA 7/8 WARD	34	PRIMARY	Protestant		Muganda		YES	Married	21	MALE	YES	Small business		Teacher		HEP		Permanent	Finished floor/ cement	Finished roofing eg iron sheets,	Cement	YES	YES	YES	NO	NO	NO	NO	NO	NO	YES	YES	YES	NO	NO	YES	NO	NO	NO	NO	NO	NO	NO
845	URBAN	WAKISO	WAKISO	MPUNGA	27	O LEVEL	Protestant		Muganda		YES	Married	18	MALE	NO	Housewife		other occupation	DRIVER	HEP		Permanent	Finished floor/ cement	Finished roofing eg iron sheets,	Cement	YES	YES	YES	NO	NO	NO	YES	YES	YES	YES	YES	YES	NO	NO	YES	NO	YES	NO	NO	NO	NO	NO
846	URBAN	WAKISO	WAKISO	MPUNGA	27	A LEVEL	Protestant		Musoga		YES	Married	27	MALE	YES	Small business		other occupation	IT SPECIALIST	HEP		Permanent	Finished floor/ cement	Finished roofing eg iron sheets,	Cement	YES	YES	YES	NO	NO	NO	YES	YES	YES	YES	YES	YES	YES	YES	YES	NO	NO	NO	YES	NO	NO	NO
847	URBAN	WAKISO	WAKISO	MPUNGA	38	PRIMARY	Catholic		Muganda		YES	Married	18	MALE	YES	other profession	TAILOR	other occupation	BUILDER	HEP		Permanent	Finished floor/ cement	Finished roofing eg iron sheets,	Cement	YES	NO	YES	NO	NO	YES	YES	YES	YES	YES	YES	YES	YES	NO	YES	NO	NO	NO	NO	NO	NO	YES
849	URBAN	WAKISO	WAKISO	KISIMBIRI	30	UNIVERSITY	Muslim		Muganda		YES	Married	23	MALE	YES	Small business		Small business		Solar energy		Permanent	Finished floor/ cement	Finished roofing eg iron sheets,	Cement	YES	YES	YES	NO	NO	NO	YES	NO	NO	NO	YES	YES	YES	YES	YES	NO	NO	NO	YES	NO	NO	YES		3
852	URBAN	WAKISO	WAKISO	MPUNGA	45	A LEVEL	Pentecostal		other tribe	MUFUMBIRA	YES	Married	20	MALE	YES	Small business		Small business		HEP		Permanent	Finished floor/ cement	Finished roofing eg iron sheets,	Cement	YES	NO	YES	NO	NO	YES	NO	YES	YES	YES	YES	YES	NO	YES	YES	NO	NO	NO	NO	NO	NO	NO
853	URBAN	WAKISO	WAKISO	KISIMBIRI	25	O LEVEL	Catholic		Muganda		YES	Married	22	MALE	YES	other profession	TAILOR	Small business		HEP		Permanent	Finished floor/ cement	Finished roofing eg iron sheets,	Cement	YES	NO	NO	NO	NO	NO	NO	YES	YES	YES	YES	YES	YES	NO	YES	NO	NO	NO	NO	NO	NO	NO
854	URBAN	WAKISO	WAKISO	KISIMBIRI	30	TERTIARY	Catholic		Munyankole		YES	Married	25	MALE	YES	other profession	TAILOR	Small business		HEP		Permanent	Finished floor/ cement	Finished roofing eg iron sheets,	Cement																						NO
856	URBAN	WAKISO	WAKISO	KISIMBIRI	35	PRIMARY	Protestant		Musoga		YES	Married	20	MALE	YES	Small business		Small business		Keresone		Permanent	Finished floor/ cement	Finished roofing eg iron sheets,	Cement	NO	YES	YES	NO	NO	NO	NO	YES	YES	YES	YES	YES	NO	NO	YES	NO	NO	NO	NO	NO	NO	YES
[truncated: 162 more columns]
